# Supplementary material for: Lanthanide-regulating Ru-O covalency optimizes acidic oxygen evolution electrocatalysis
Source: Nat Commun. 2024 Jun 11;15:4974. doi: 10.1038/s41467-024-49281-2 (PMC11166638; doi:10.1038/s41467-024-49281-2)
Supplement: Supplementary file 4 — Supplementary Data 1 [file 41467_2024_49281_MOESM4_ESM.xlsx]

## Sheet: Ho-RuOx
Legend: The optimized structure of Ho-RuOx
Ho-RuOx
1
6.2796001433999997 0.0000000000000000 0.0000000000000000
0.0000000000000000 12.8503999709999999 0.0000000000000000
0.0000000000000000 0.0000000000000000 30.3533992766999994
Ru Ho O
22 2 55
Selective dynamics
Direct
0.9907400377297719 0.9436600109230966 0.0647099987416482 F F F
0.9944995823294346 0.4434937723914735 0.2830310034277454 T T T
0.2337877815484380 0.9432008839199081 0.1710414058578960 T T T
0.9907604859394697 0.1934804963930526 0.1720115074382027 T T T
0.2407399997576078 0.6936600295022828 0.0647099987416482 F F F
0.2166254315267170 0.1924358339719843 0.2857995186101999 T T T
0.9907542887222685 0.6933362638885499 0.1716324099547484 T T T
0.2407399997576078 0.1936600109425513 0.0647099987416482 F F F
0.2144714466349135 0.6944467971093754 0.2859080343772177 T T T
0.9907400377297719 0.4436599738425357 0.0647099987416482 F F F
0.0033048638376795 0.9436907466993104 0.2804404942432652 T T T
0.2327184639313460 0.4432292222707000 0.1717445401625497 T T T
0.4907399996222495 0.9436600109230966 0.0647099987416482 F F F
0.4914950006630382 0.4436604929422074 0.2726902900919262 T T T
0.7489865587231721 0.9433374651075360 0.1720908675766737 T T T
0.7407400377058835 0.6936600295022828 0.0647099987416482 F F F
0.7666286378538801 0.1972031623171491 0.2865756859640186 T T T
0.7407400377058835 0.1936600109425513 0.0647099987416482 F F F
0.7681842047611209 0.6901253674650668 0.2863409521538269 T T T
0.4907399996222495 0.4436599738425357 0.0647099987416482 F F F
0.5116093649039377 0.9436226026119333 0.2772269342873122 T T T
0.7489267944706544 0.4433853582302389 0.1718352304529140 T T T
0.4904081527214948 0.1921724856773768 0.1776184823829692 T T T
0.4905804902212628 0.6940466799967775 0.1778619430940762 T T T
0.2147758101126509 0.7965919375238373 0.1722146778961040 T T T
0.2144874351491099 0.0898156074852877 0.1721887695881683 T T T
0.9907400377297719 0.4436599738425357 0.0000000000000000 F F F
0.9915939657088495 0.9433210785657704 0.2152487574076363 T T T
0.9891612057945198 0.9430716934419175 0.1292696315843713 T T T
0.9904668762160114 0.4430316661499040 0.3392650016101197 T T T
0.2407399997576078 0.5408099789643472 0.0647099987416482 F F F
0.2411906373365217 0.0437679562657449 0.2725716663606964 T T T
0.2407399997576078 0.8464999497718750 0.0647099987416482 F F F
0.2418768095667467 0.3471493388351607 0.2788973793815498 T T T
0.9907400377297719 0.6936600295022828 0.1058400009077758 F F F
0.7564861028281298 0.1819183564563281 0.3413985840198800 T T T
0.9907400377297719 0.6936600295022828 0.0235800005289519 F F F
0.9902944224832556 0.1979979696483218 0.2369184678115077 T T T
0.2407399997576078 0.0408100021931972 0.0647099987416482 F F F
0.2409184210843949 0.5398908271604080 0.2788376447319821 T T T
0.2407399997576078 0.3465000239718989 0.0647099987416482 F F F
0.2396163221969191 0.8432404617902248 0.2729138718733422 T T T
0.9907400377297719 0.1936600109425513 0.1058400009077758 F F F
0.7566418347855222 0.7048833862413029 0.3411935388818668 T T T
0.9907400377297719 0.1936600109425513 0.0235800005289519 F F F
0.9901303860608236 0.6891136215922945 0.2367505383459624 T T T
0.2168477628489943 0.2967236508496532 0.1726308925813479 T T T
0.2166397114460954 0.5899599636121833 0.1725072974077056 T T T
0.9907400377297719 0.9436600109230966 0.0000000000000000 F F F
0.9893901534271224 0.4433986865644669 0.2168485552857479 T T T
0.9907136018636837 0.4435844076030266 0.1297115532337678 T T T
0.0162325338990107 0.9450480037106092 0.3360659981119861 T T T
0.7658965210487431 0.7965731275724109 0.1730733563775204 T T T
0.7661398688239234 0.0900209199713879 0.1730597429318948 T T T
0.4907399996222495 0.4436599738425357 0.0000000000000000 F F F
0.4813249215874875 0.9433219875906184 0.2125574605951062 T T T
0.4914198478934275 0.9436287506839480 0.1313728496373458 T T T
0.7407400377058835 0.5408099789643472 0.0647099987416482 F F F
0.7551821003041568 0.0405281243197557 0.2758483607417834 T T T
0.7407400377058835 0.8464999497718750 0.0647099987416482 F F F
0.7416761236781544 0.3470628854059143 0.2797107830934881 T T T
0.4907399996222495 0.6936600295022828 0.1058400009077758 F F F
0.2229474210390539 0.1898923718311244 0.3409501974885467 T T T
0.4907399996222495 0.6936600295022828 0.0235800005289519 F F F
0.4963026719653342 0.1962287664507354 0.2499806613225170 T T T
0.7407400377058835 0.0408100021931972 0.0647099987416482 F F F
0.7424690140670962 0.5401477756571939 0.2796401214873206 T T T
0.7407400377058835 0.3465000239718989 0.0647099987416482 F F F
0.7561329079759813 0.8468103145723308 0.2760114734189040 T T T
0.4907399996222495 0.1936600109425513 0.1058400009077758 F F F
0.2223875132115188 0.6967473963298038 0.3410619993941305 T T T
0.4907399996222495 0.1936600109425513 0.0235800005289519 F F F
0.4956995239977379 0.6910983061178202 0.2502411204468650 T T T
0.7641434179347152 0.2966959419931353 0.1725950030580573 T T T
0.7644633208399927 0.5901090290048563 0.1723951892305445 T T T
0.4907399996222495 0.9436600109230966 0.0000000000000000 F F F
0.4910632048673942 0.4432940656815200 0.2106584899139988 T T T
0.4907846117726435 0.4431118792561522 0.1310670663912773 T T T
0.4599003980602053 0.9434785950957478 0.3321885626868655 T T T

## Sheet: Er-RuOx
Legend: The optimized structure of Er-RuOx
Er-RuOx
1
6.2796001433999997 0.0000000000000000 0.0000000000000000
0.0000000000000000 12.8503999709999999 0.0000000000000000
0.0000000000000000 0.0000000000000000 30.3533992766999994
Ru Er O
22 2 55
Selective dynamics
Direct
0.9907400377297719 0.9436600109230966 0.0647099987416482 F F F
0.9946819734526308 0.4433482614039954 0.2830436483953216 T T T
0.2332968854060898 0.9431492157061184 0.1710995156986838 T T T
0.9905152044699264 0.1935094416824324 0.1716948108730632 T T T
0.2407399997576078 0.6936600295022828 0.0647099987416482 F F F
0.2159843110820061 0.1923514683941357 0.2856515543401374 T T T
0.9904777306191938 0.6932396560526650 0.1716300758440079 T T T
0.2407399997576078 0.1936600109425513 0.0647099987416482 F F F
0.2157047157094396 0.6943293789997913 0.2857181864219181 T T T
0.9907400377297719 0.4436599738425357 0.0647099987416482 F F F
0.0029114419704289 0.9436021717889271 0.2804637996481278 T T T
0.2323312285685773 0.4432572565207207 0.1717292699525896 T T T
0.4907399996222495 0.9436600109230966 0.0647099987416482 F F F
0.4917775849204491 0.4432914886740985 0.2726572818934074 T T T
0.7487277440482049 0.9432967928067253 0.1720869338881074 T T T
0.7407400377058835 0.6936600295022828 0.0647099987416482 F F F
0.7666294896043488 0.1967002046668837 0.2862757665993750 T T T
0.7407400377058835 0.1936600109425513 0.0647099987416482 F F F
0.7670274663587445 0.6898114865495361 0.2861501323851540 T T T
0.4907399996222495 0.4436599738425357 0.0647099987416482 F F F
0.5110812510700221 0.9436314848483518 0.2771724699887902 T T T
0.7486143433783183 0.4434674489295471 0.1718188869924807 T T T
0.4903685658290911 0.1922990698958927 0.1776135428916228 T T T
0.4903400531647486 0.6943729183254829 0.1775702461597852 T T T
0.2149441992097772 0.7966683787723732 0.1722102282835292 T T T
0.2150615905046855 0.0898209225080082 0.1719397067212227 T T T
0.9907400377297719 0.4436599738425357 0.0000000000000000 F F F
0.9916306424306861 0.9435084821316981 0.2152373060679652 T T T
0.9891398633904699 0.9432608468375425 0.1292035102776474 T T T
0.9899004500348330 0.4432496123044428 0.3392634244665705 T T T
0.2407399997576078 0.5408099789643472 0.0647099987416482 F F F
0.2404238960668384 0.0438065808087580 0.2726036281150733 T T T
0.2407399997576078 0.8464999497718750 0.0647099987416482 F F F
0.2413135141406528 0.3470826433174835 0.2787635980896525 T T T
0.9907400377297719 0.6936600295022828 0.1058400009077758 F F F
0.7577544107715009 0.1820062599341323 0.3411955367584859 T T T
0.9907400377297719 0.6936600295022828 0.0235800005289519 F F F
0.9900080540680750 0.1978983270726903 0.2367972006878041 T T T
0.2407399997576078 0.0408100021931972 0.0647099987416482 F F F
0.2415826682410324 0.5395551586233936 0.2787806715619353 T T T
0.2407399997576078 0.3465000239718989 0.0647099987416482 F F F
0.2396570655343577 0.8433263109674667 0.2729746792280158 T T T
0.9907400377297719 0.1936600109425513 0.1058400009077758 F F F
0.7567269475925157 0.7055326137471178 0.3410110668508401 T T T
0.9907400377297719 0.1936600109425513 0.0235800005289519 F F F
0.9903395821274332 0.6891864234586408 0.2367891094488020 T T T
0.2168197354567286 0.2968187021804180 0.1724872067579386 T T T
0.2167546095034398 0.5898329739189166 0.1725538352061126 T T T
0.9907400377297719 0.9436600109230966 0.0000000000000000 F F F
0.9888787111574336 0.4432116694626274 0.2167878655177054 T T T
0.9905017557267276 0.4433684227459834 0.1296395690005811 T T T
0.0162640171390502 0.9450731513500431 0.3361011533991264 T T T
0.7653130002594856 0.7966962123013915 0.1730901827282452 T T T
0.7654392828406166 0.0899358934380585 0.1728011514830315 T T T
0.4907399996222495 0.4436599738425357 0.0000000000000000 F F F
0.4807011873704783 0.9432907072264899 0.2126676726965249 T T T
0.4912712530685166 0.9432887228677547 0.1313113646187815 T T T
0.7407400377058835 0.5408099789643472 0.0647099987416482 F F F
0.7549843152311541 0.0404217767448046 0.2757801089439413 T T T
0.7407400377058835 0.8464999497718750 0.0647099987416482 F F F
0.7418301115140860 0.3468932635426721 0.2796838645016061 T T T
0.4907399996222495 0.6936600295022828 0.1058400009077758 F F F
0.2214992603085981 0.1901753290954153 0.3408463161369445 T T T
0.4907399996222495 0.6936600295022828 0.0235800005289519 F F F
0.4956509146907950 0.1961253396359725 0.2499116607956444 T T T
0.7407400377058835 0.0408100021931972 0.0647099987416482 F F F
0.7420520255932483 0.5399200367743491 0.2795784183980434 T T T
0.7407400377058835 0.3465000239718989 0.0647099987416482 F F F
0.7555481643076019 0.8469521884094848 0.2759504595168187 T T T
0.4907399996222495 0.1936600109425513 0.1058400009077758 F F F
0.2221675140550928 0.6965801905947043 0.3409313113323880 T T T
0.4907399996222495 0.1936600109425513 0.0235800005289519 F F F
0.4949892230006637 0.6913481142348122 0.2499763261226036 T T T
0.7638343969948369 0.2968354995219455 0.1723509540150390 T T T
0.7640719632311739 0.5900614435240867 0.1725143386706613 T T T
0.4907399996222495 0.9436600109230966 0.0000000000000000 F F F
0.4909318596324243 0.4432844028657265 0.2106471284789743 T T T
0.4905718446578427 0.4433971158617018 0.1308852732959858 T T T
0.4600242058327538 0.9439411587255385 0.3321371618572659 T T T

## Sheet: Tm-RuOx
Legend: The optimized structure of Tm-RuOx
Tm-RuOx
1
6.2796001433999997 0.0000000000000000 0.0000000000000000
0.0000000000000000 12.8503999709999999 0.0000000000000000
0.0000000000000000 0.0000000000000000 30.3533992766999994
Ru Tm O
22 2 55
Selective dynamics
Direct
0.9907400377297719 0.9436600109230966 0.0647099987416482 F F F
0.9946885795622624 0.4433380890606070 0.2830773269878855 T T T
0.2337294277656307 0.9432093328290052 0.1710634265657732 T T T
0.9905373034077902 0.1934401851430551 0.1716888445252619 T T T
0.2407399997576078 0.6936600295022828 0.0647099987416482 F F F
0.2164597053363068 0.1923483014496411 0.2856100150671717 T T T
0.9905847604116316 0.6932948133649539 0.1716978824671307 T T T
0.2407399997576078 0.1936600109425513 0.0647099987416482 F F F
0.2163762870380327 0.6943786800184371 0.2856723955143263 T T T
0.9907400377297719 0.4436599738425357 0.0647099987416482 F F F
0.0029626231936840 0.9436224865740113 0.2804748269882426 T T T
0.2327481024147074 0.4432515993432098 0.1717357949945335 T T T
0.4907399996222495 0.9436600109230966 0.0647099987416482 F F F
0.4917308461862493 0.4432964121310818 0.2726166480659047 T T T
0.7485725098817518 0.9433435061475921 0.1720622790915913 T T T
0.7407400377058835 0.6936600295022828 0.0647099987416482 F F F
0.7662266173874873 0.1968039653829323 0.2862292071268791 T T T
0.7407400377058835 0.1936600109425513 0.0647099987416482 F F F
0.7664263842880182 0.6898586543840480 0.2860890613177948 T T T
0.4907399996222495 0.4436599738425357 0.0647099987416482 F F F
0.5111542658289203 0.9436141549775751 0.2771895672631537 T T T
0.7484665164244489 0.4434438165875642 0.1718123526855611 T T T
0.4904163025353122 0.1923199766357117 0.1776131001683694 T T T
0.4903429159667599 0.6943089322346250 0.1775970783492580 T T T
0.2149480881890150 0.7966692802336391 0.1722212064817447 T T T
0.2149332322943377 0.0898544397345489 0.1719926014799568 T T T
0.9907400377297719 0.4436599738425357 0.0000000000000000 F F F
0.9916210669107379 0.9434894554368105 0.2153001652042131 T T T
0.9889943308956252 0.9432377434523311 0.1291442814921256 T T T
0.9899480033389781 0.4432688486775664 0.3392555332397567 T T T
0.2407399997576078 0.5408099789643472 0.0647099987416482 F F F
0.2404933986978736 0.0437545609672387 0.2726121444968048 T T T
0.2407399997576078 0.8464999497718750 0.0647099987416482 F F F
0.2414140852122886 0.3470954098479175 0.2787533136793971 T T T
0.9907400377297719 0.6936600295022828 0.1058400009077758 F F F
0.7576372996757178 0.1820453372123068 0.3411740651310399 T T T
0.9907400377297719 0.6936600295022828 0.0235800005289519 F F F
0.9900000208340590 0.1978909481030191 0.2367630067370694 T T T
0.2407399997576078 0.0408100021931972 0.0647099987416482 F F F
0.2416334230213471 0.5395544309355202 0.2787873568096955 T T T
0.2407399997576078 0.3465000239718989 0.0647099987416482 F F F
0.2397471758311579 0.8433814992704085 0.2729877280255414 T T T
0.9907400377297719 0.1936600109425513 0.1058400009077758 F F F
0.7566966404285460 0.7054463924437555 0.3409923416361029 T T T
0.9907400377297719 0.1936600109425513 0.0235800005289519 F F F
0.9903338349223312 0.6891761962578505 0.2368044912471394 T T T
0.2167417020601471 0.2968841314056744 0.1725090962319427 T T T
0.2167595081159255 0.5897412660394298 0.1725484909594832 T T T
0.9907400377297719 0.9436600109230966 0.0000000000000000 F F F
0.9888910427478571 0.4432385969712439 0.2169081733166760 T T T
0.9905141230327952 0.4434034020815750 0.1295596203307509 T T T
0.0162394254485067 0.9450398875042576 0.3360871820338609 T T T
0.7653232846129193 0.7967479511540654 0.1730826540581255 T T T
0.7654852552445297 0.0899273175351327 0.1728423808898279 T T T
0.4907399996222495 0.4436599738425357 0.0000000000000000 F F F
0.4807624280330972 0.9433029046564342 0.2127247041471950 T T T
0.4911942031645961 0.9432755863552589 0.1313514538569193 T T T
0.7407400377058835 0.5408099789643472 0.0647099987416482 F F F
0.7548839015784018 0.0403871873137315 0.2757818104460603 T T T
0.7407400377058835 0.8464999497718750 0.0647099987416482 F F F
0.7417784246526979 0.3468490423179003 0.2796825885619552 T T T
0.4907399996222495 0.6936600295022828 0.1058400009077758 F F F
0.2216332175813757 0.1901603914457783 0.3408333989156538 T T T
0.4907399996222495 0.6936600295022828 0.0235800005289519 F F F
0.4956241940339688 0.1961211661819096 0.2499038130323710 T T T
0.7407400377058835 0.0408100021931972 0.0647099987416482 F F F
0.7419806513468464 0.5399198240202244 0.2795778499567111 T T T
0.7407400377058835 0.3465000239718989 0.0647099987416482 F F F
0.7553975875606938 0.8469392402942183 0.2759459766057825 T T T
0.4907399996222495 0.1936600109425513 0.1058400009077758 F F F
0.2222092823959490 0.6965676237638156 0.3409037321352967 T T T
0.4907399996222495 0.1936600109425513 0.0235800005289519 F F F
0.4950084159574916 0.6913030739638973 0.2499562218424196 T T T
0.7639340184575688 0.2968564408651148 0.1723864206030187 T T T
0.7640116492255694 0.5899750855361363 0.1725105433564041 T T T
0.4907399996222495 0.9436600109230966 0.0000000000000000 F F F
0.4909483268347020 0.4432919430912733 0.2106730926390860 T T T
0.4905704414287161 0.4434185992068712 0.1309279930201791 T T T
0.4600901599450954 0.9439444547382454 0.3320690250225306 T T T

## Sheet: RuOx
Legend: The optimized structure of RuO2
RuO2
1
6.2796001433999997 0.0000000000000000 0.0000000000000000
0.0000000000000000 12.8503999709999999 0.0000000000000000
0.0000000000000000 0.0000000000000000 30.3533992766999994
Ru O
24 55
Selective dynamics
Direct
0.9907400377297719 0.9436600109230966 0.0647099987416482 F F F
0.9935600803827644 0.4432959461769107 0.2796236808829557 T T T
0.2368452962230666 0.9434296330866961 0.1693668322708778 T T T
0.9904190699761817 0.1934506954830517 0.1693857919677364 T T T
0.2407399997576078 0.6936600295022828 0.0647099987416482 F F F
0.2209294592680457 0.1918172917107207 0.2794746164256395 T T T
0.9904424465112608 0.6932927138994919 0.1694129171473309 T T T
0.2407399997576078 0.1936600109425513 0.0647099987416482 F F F
0.2203049745607281 0.6949849442971139 0.2795091190738470 T T T
0.9907400377297719 0.4436599738425357 0.0647099987416482 F F F
0.0034402987678303 0.9436470971219036 0.2772069463848047 T T T
0.2360554691765598 0.4433761252936061 0.1700349076879372 T T T
0.4907399996222495 0.9436600109230966 0.0647099987416482 F F F
0.4909592846640601 0.4432278863296485 0.2688309057884003 T T T
0.7426851898998524 0.9431293545896302 0.1705314896962521 T T T
0.4908524144342730 0.1933454671668699 0.1712102862138801 T T T
0.7407400377058835 0.6936600295022828 0.0647099987416482 F F F
0.7591964716942711 0.1955823812926550 0.2794374936709141 T T T
0.4906649750843992 0.6934801379725410 0.1712901599536752 T T T
0.7407400377058835 0.1936600109425513 0.0647099987416482 F F F
0.7599146081326811 0.6909700078563428 0.2795185509025337 T T T
0.4907399996222495 0.4436599738425357 0.0647099987416482 F F F
0.5114798229296655 0.9434463912751235 0.2737295087098682 T T T
0.7440317607224544 0.4435193294269333 0.1699807270665650 T T T
0.2407354253915279 0.7900399312732309 0.1700905604224330 T T T
0.2407054217582836 0.0967922391834274 0.1700753707505854 T T T
0.9907400377297719 0.4436599738425357 0.0000000000000000 F F F
0.9898604536709860 0.9431551100690655 0.2118798010055217 T T T
0.9880230318667346 0.9434123001057276 0.1290218612348897 T T T
0.9868528906795132 0.4432765687593695 0.3357200170764663 T T T
0.2407399997576078 0.5408099789643472 0.0647099987416482 F F F
0.2414938911796341 0.0431128534067381 0.2689031055933563 T T T
0.2407399997576078 0.8464999497718750 0.0647099987416482 F F F
0.2414944538865242 0.3475472720459875 0.2742313953001527 T T T
0.9907400377297719 0.6936600295022828 0.1058400009077758 F F F
0.7459531993885048 0.1890139800140343 0.3346959484993650 T T T
0.9907400377297719 0.6936600295022828 0.0235800005289519 F F F
0.9897662170911621 0.1982272394452691 0.2325237547461874 T T T
0.2407399997576078 0.0408100021931972 0.0647099987416482 F F F
0.2412739791982881 0.5390305473270990 0.2742000805427578 T T T
0.2407399997576078 0.3465000239718989 0.0647099987416482 F F F
0.2415346681847692 0.8439074530066729 0.2694776377375925 T T T
0.9907400377297719 0.1936600109425513 0.1058400009077758 F F F
0.7453184512220355 0.6976544680735687 0.3347832582999355 T T T
0.9907400377297719 0.1936600109425513 0.0235800005289519 F F F
0.9898372853267161 0.6892333442262870 0.2325724697403316 T T T
0.2408823977687137 0.2906651815529427 0.1700888778158571 T T T
0.2409470691748595 0.5961392104169190 0.1701238527161863 T T T
0.9907400377297719 0.9436600109230966 0.0000000000000000 F F F
0.9888210324518009 0.4434881036382732 0.2130960024691235 T T T
0.9902202992031996 0.4435556886295406 0.1294058846397093 T T T
0.0090540885733924 0.9444400970149049 0.3329621728327495 T T T
0.7397472931479055 0.7903066036907370 0.1706892162153662 T T T
0.7400311707462028 0.0963483827666900 0.1706667008499472 T T T
0.4907399996222495 0.4436599738425357 0.0000000000000000 F F F
0.4792969971916862 0.9433380857758137 0.2100855453112251 T T T
0.4904409458830973 0.9434461463458685 0.1299881518436551 T T T
0.7407400377058835 0.5408099789643472 0.0647099987416482 F F F
0.7538926962711435 0.0407858873295636 0.2716312414006974 T T T
0.7407400377058835 0.8464999497718750 0.0647099987416482 F F F
0.7399556462149079 0.3471821385166782 0.2744262794713968 T T T
0.4907399996222495 0.6936600295022828 0.1058400009077758 F F F
0.2310302850813011 0.1940512430313253 0.3346976222476459 T T T
0.4907399996222495 0.6936600295022828 0.0235800005289519 F F F
0.4929355213801078 0.1974083903044983 0.2367045225735515 T T T
0.7407400377058835 0.0408100021931972 0.0647099987416482 F F F
0.7403014065992261 0.5394828046086837 0.2744304875244165 T T T
0.7407400377058835 0.3465000239718989 0.0647099987416482 F F F
0.7540255363571577 0.8463225496420871 0.2719663974592947 T T T
0.4907399996222495 0.1936600109425513 0.1058400009077758 F F F
0.2312444765253759 0.6917977011229968 0.3347267411327601 T T T
0.4907399996222495 0.1936600109425513 0.0235800005289519 F F F
0.4927706705876881 0.6899065997778384 0.2369667080716002 T T T
0.7396986903143543 0.2907828909459058 0.1699873589792654 T T T
0.7395201121516064 0.5961060547615301 0.1701058088769838 T T T
0.4907399996222495 0.9436600109230966 0.0000000000000000 F F F
0.4901597734081384 0.4433344055686666 0.2077108563997450 T T T
0.4901910430758422 0.4434874196721307 0.1293905012298384 T T T
0.4625759672791986 0.9448653075755794 0.3288486987212197 T T T
