# Supplementary material for: Lanthanide-regulating Ru-O covalency optimizes acidic oxygen evolution electrocatalysis
Source: Nat Commun. 2024 Jun 11;15:4974. doi: 10.1038/s41467-024-49281-2 (PMC11166638; doi:10.1038/s41467-024-49281-2)
Supplement: Supplementary file 5 — Source data [file 41467_2024_49281_MOESM5_ESM.xlsx]

## Sheet: Figure 1b
Figure 1b
Axis	X: -ICOHP	Y: Energy (eV)	X: -ICOHP	Y: Energy (eV)	X: -ICOHP	Y: Energy (eV)	X: -ICOHP	Y: Energy (eV)
Sample		Ho-RuOx		Er-RuOx		Tm-RuOx		RuO2
	1.52661	0.31214	1.57278	0.3266	1.57368	0.21091	1.61397	0.04045

## Sheet: Figure 1c
Figure 1c
Axis	X: -ICOHP	Y: Energy (eV)	X: -ICOHP	Y: Energy (eV)	X: -ICOHP	Y: Energy (eV)	X: -ICOHP	Y: Energy (eV)
Sample		Ho-RuOx		Er-RuOx		Tm-RuOx		RuO2
	1.52661	3.49326	1.57278	3.78164	1.57368	3.43527	1.61397	2.58304

## Sheet: Figure 1d
Figure 1d
	Sample	RuO2	Er-RuOx
	Axis	Y: Free energy (eV)	Y: Free energy (eV)
	X: *+H2O	0	0
	X: *OH	-0.75702	-0.79493
	X: *O	-0.82498	-0.82866
	X: *OOH	-0.29952	-0.36479
	X: *+O2	0	0

## Sheet: Figure 1e
Figure 1e
Axis	X: GO*-GOH* (eV)	Y: GOH* (eV)	Z: Overpotential (V)	Sample
	0.6999	0.46569	0.222	Ho-RuOx
	0.7612	0.43507	0.208	Er-RuOx
	0.69664	0.47093	0.225	Tm-RuOx
	0.68905	0.47298	0.278	RuO2

## Sheet: Figure 2f
Figure 2f
Axis	X: Distance (nm)	Y: Counts	Y: Counts	Y: Counts
		O K	Ru L	Er L
	0	5918.79	7129.48	4437.9
	0.0967	5983.12	7268.19	5019.85
	0.1934	5903.76	7031.83	4257.54
	0.29	5825.77	6997.21	4208.87
	0.3867	6233.94	7026.02	4720.96
	0.4834	6062.85	7057.7	4733.73
	0.5801	6035.76	6923.34	4620.78
	0.6768	5937.83	7106.36	4235.32
	0.7734	5921.19	7052.3	4549.08
	0.8701	5850.11	7053.6	4456.7
	0.9668	6024.2	7204.85	4150.59
	1.0635	5946.93	7115.01	4293.14
	1.1602	6259.26	7122.59	4325.52
	1.2568	6118.85	7160.26	5308.15
	1.3535	6015.21	7141.1	4572.52
	1.4502	5825.92	7008.37	4180.49
	1.5469	6092.81	7046.57	4355.57
	1.6436	5860.18	7264.13	5051.31
	1.7402	6010.49	6859.43	4920.46
	1.8369	5706.62	6991.08	4263.58
	1.9336	5918.63	7179.48	4252.29
	2.0303	5933.33	7233.77	5044.64
	2.127	5861.31	7110.1	4334.76
	2.2236	5786.52	7057.49	4355.51
	2.3203	5897.54	7120.49	4358.86
	2.417	5848.4	7104.64	4327.17
	2.5137	5595.31	7277.14	4414.93
	2.6104	5741.89	7109.03	4322.07
	2.707	6041.96	7120.55	4286.19
	2.8037	6133.78	7246.32	4293.29
	2.9004	6078.41	7016.55	4320.98
	2.9971	5691.36	7193.06	4778.54
	3.0938	6228.48	6865.82	4055.22
	3.1904	5925.1	7175.56	4085.93
	3.2871	5844.33	7120.25	4141.49
	3.3838	6135.65	7125.7	4527.99
	3.4805	5845.52	7123.68	4550.64
	3.5771	5543.25	7092.41	4480.3
	3.6738	5830.35	7204.37	4189.09
	3.7705	5924.59	7203.94	4610.25
	3.8672	5760.33	7076.08	4623.26
	3.9639	5981.09	7067.71	4454.49
	4.0605	6025.81	7278.37	4445.94
	4.1572	6049.11	7199.62	4451.48
	4.2539	6097.13	7060.63	4316.91
	4.3506	5960.43	7201.54	4521.26
	4.4473	5599.54	6991.93	4460.01
	4.5439	5958.44	6867.43	4700.75
	4.6406	5801.71	7092.36	4449.44
	4.7373	5911.21	7070.37	4800.53
	4.834	5882.25	7053.06	4842.94
	4.9307	5684.87	6850.7	4670.92
	5.0273	5830.14	6878.12	4469.85
	5.124	5642.35	7088.46	4217.57
	5.2207	5726.34	7210.06	4058.48
	5.3174	6077.74	7136.62	4361.01
	5.4141	6016.98	7262.43	4254.29
	5.5107	6021.3	7158.31	5055.51
	5.6074	5931.82	7188.35	4407.47
	5.7041	6266.78	7372.59	5181.13
	5.8008	6670.81	7418.07	4999.15
	5.8975	7120.3	7322.62	6353.31
	5.9941	7326.87	7995.26	6589.77
	6.0908	7680.67	8145.73	7828.9
	6.1875	8534.3	8899.51	8158.64
	6.2842	9115.99	10086.1	7745.93
	6.3809	10325.5	10950.6	9924.48
	6.4775	11412.6	12084.3	11500.2
	6.5742	13038.5	13137.1	10269.3
	6.6709	13364.2	15494.8	10535.3
	6.7676	13892.2	17703.6	10322.4
	6.8643	16054.2	18683	9242.3
	6.9609	16838.5	20405.4	11056.5
	7.0576	16772	20943.4	8002.53
	7.1543	17813.6	23240.4	8363.13
	7.251	18986.1	25724.9	8345.92
	7.3477	19935.9	26588.3	7518.25
	7.4443	18529.3	26633.6	7770.66
	7.541	19575.1	27106.3	6348.23
	7.6377	19917.7	28650.2	6745.97
	7.7344	21767.1	27865.6	7906.09
	7.8311	20518.2	27402.3	6377.32
	7.9277	20942	28419.4	6258.11
	8.0244	21390.8	29005.6	5691.24
	8.1211	21490.2	26724.6	6641.83
	8.2178	19298.8	30693.2	5985.8
	8.3145	21856.9	28135.6	6082.46
	8.4111	20820.7	27640.5	6999.02
	8.5078	20562.5	28752.4	6733.02
	8.6045	21588.5	29141.2	6303.06
	8.7012	21468	29583.8	6061.25
	8.7979	22548.8	29174.3	6863.18
	8.8945	20074.8	28862.3	6520.79
	8.9912	20773	29470.4	7666.3
	9.0879	20175.7	28799.5	5681.68
	9.1846	21638.2	30534.5	6551.56
	9.2812	21137.4	30399.2	7910.38
	9.3779	21373.6	28985.5	8268.56
	9.4746	20142.5	28665.2	8070.51
	9.5713	20118.4	28898	9268.98
	9.668	21326.3	28596.2	8112.91
	9.7646	21129.9	28791	7819.04
	9.8613	20415	29453.9	8137.04
	9.958	20619.4	30030.6	6915.46
	10.0547	22845.2	28135.6	8732.01
	10.1514	21214.7	29296.4	9595.17
	10.248	20338.7	29069.8	8241.54
	10.3447	21258.6	28505.8	9989.59
	10.4414	21082	29206.8	8049.83
	10.5381	21782.3	27004.2	8672.29
	10.6348	20908.9	30329.8	8325.17
	10.7314	22573.9	29976.3	6857.66
	10.8281	21986.2	29673.6	7441.11
	10.9248	21260.2	30146.8	9515.42
	11.0215	20466.7	29036.4	8726.98
	11.1182	21780.7	28383.7	9615.04
	11.2148	22167.7	28805.1	8543.27
	11.3115	20844.1	28994.7	9167.23
	11.4082	20938.2	30616.7	8323.55
	11.5049	20691.1	29723.8	9130.27
	11.6016	20494.6	28904.2	7625.3
	11.6982	21418.9	29236.8	9295.31
	11.7949	21002.6	29989.2	8414.8
	11.8916	21064	29479.9	7506.1
	11.9883	21546.6	29096.7	6604.41
	12.085	20961.3	28007.1	7382.85
	12.1816	20765.5	28662.5	8583.69
	12.2783	21050.6	27681	7488.3
	12.375	19870.9	28353.9	7408.48
	12.4717	20636.7	28651.1	7613.35
	12.5684	20732.1	29052.8	7879.82
	12.665	20738.6	27429	8426.87
	12.7617	19963.7	27192.4	7128.66
	12.8584	20562.8	26840.8	10141
	12.9551	20581.8	29882.6	7051.37
	13.0518	21456.2	27884.6	7862.34
	13.1484	20763.1	27698.1	8315.19
	13.2451	21574	28062.8	7571.35
	13.3418	21065.7	28346.5	8573.41
	13.4385	21234.9	27924.5	8222.56
	13.5352	20428.3	28049.4	8223.55
	13.6318	20597.4	29267.3	8875.12
	13.7285	19963.7	27396	7377.68
	13.8252	20141.7	28616	7917.81
	13.9219	21089.7	28259.3	7807.26
	14.0186	19780.1	27387.9	9006.74
	14.1152	19120.3	28277.1	7122.33
	14.2119	20368.4	28483.2	8563.19
	14.3086	19249.9	25903.1	7919.56
	14.4053	20320.1	25749.6	9274.2
	14.502	20289.9	26147.1	7721.45
	14.5986	19184.9	25275.7	8682.18
	14.6953	20080.6	24220.9	8716.98
	14.792	18965.5	23830	8391.01
	14.8887	17751	22494.3	9910.88
	14.9854	17361.9	22386.3	9858.15
	15.082	15945.9	20162.9	9242.44
	15.1787	15139.1	19758.7	10469.1
	15.2754	13753.7	17263.2	10855.9
	15.3721	14205.1	15237.2	12300.8
	15.4688	11561.8	14028.3	12549.9
	15.5654	11097.2	12196.5	10491.3
	15.6621	9981.78	11590.9	10291.4
	15.7588	9420.41	9933.07	10997.6
	15.8555	8909.4	9095.36	9241.32
	15.9521	8091.47	8657.25	8050.42
	16.0488	7277.7	7759.43	8531.22
	16.1455	6863.15	8038.32	6069.42
	16.2422	6451.78	7211.51	6994.35
	16.3389	6646.7	6815.96	4878.9
	16.4355	6069	7144.56	4499.59
	16.5322	6135.65	6957.55	4739.64
	16.6289	5918.67	7248.82	4671.04
	16.7256	6005.55	7077.46	4270.23
	16.8223	6047.85	7595.79	4410.11
	16.9189	5946.91	7125	4481.51
	17.0156	6063.77	7111	4529.3
	17.1123	5887.65	7289.56	4659.38
	17.209	6018.4	7081.63	4641.48
	17.3057	5640.93	7446.81	4372.54
	17.4023	6045.12	7252.23	4501.47
	17.499	5863.98	6893.27	4372.67
	17.5957	6054.68	6890.91	4217.49
	17.6924	6103.09	7088.53	4403.75
	17.7891	6071.99	7078.03	4426.18
	17.8857	5708.01	7114.03	4375.99
	17.9824	6150.65	7033.74	4212.27
	18.0791	6037.94	7133.2	4586.25
	18.1758	5630.59	7611.15	4448.64
	18.2725	5651.8	7036.93	4350.96
	18.3691	5571.78	7169.24	4065.1
	18.4658	5567.81	7289.77	4872.32
	18.5625	5685	7211.88	4359.77
	18.6592	5905.64	7132.33	4105.26
	18.7559	5979.77	7159.06	5271.4
	18.8525	5592.91	7441.89	4391.78
	18.9492	5554.24	7144.21	4641.26
	19.0459	5715.26	6940.59	4526.71
	19.1426	5850.92	7213	4295
	19.2393	5718.29	7155.97	4963.75
	19.3359	5755.97	7046.18	4686.64
	19.4326	6079.23	7189.06	4736.68
	19.5293	5894.44	7161.32	4955.85
	19.626	5651.94	7001.44	4883.6
	19.7227	5708.69	6782.23	4609.62
	19.8193	6365.09	7314.55	4224.78
	19.916	5701.82	7299.48	5217.67
	20.0127	6020.23	7224.69	4283.38
	20.1094	5783.68	6947.47	5116.65
	20.2061	5768.09	7094.92	4567.8
	20.3027	5618.35	7058.09	4485.6
	20.3994	5691.81	7040.53	4620.34
	20.4961	5601.91	7068.38	4542.8
	20.5928	6323.56	7016.51	4292.09
	20.6895	5959.56	7133.52	4420.34
	20.7861	5822.73	7070.27	4255.9
	20.8828	5528.77	7000.41	4392.51
	20.9795	5907.94	7163.96	4453.54
	21.0762	5550.43	7159.04	4506.62
	21.1729	5536.34	7393.21	4427.18
	21.2695	5591.7	7173.04	4483.99
	21.3662	5789.14	7257.71	5311.03
	21.4629	5882.78	7192.56	4499.09
	21.5596	5500.99	7224.87	4324.14
	21.6562	5629.76	7143.8	4626.38
	21.7529	5703.99	7144.87	4827.12
	21.8496	5796.8	7041.11	4697.9
	21.9463	5650.73	7050.46	4345.69
	22.043	5835.77	7261.76	4254.24
	22.1396	5853.6	7200.07	4208.92
	22.2363	5542.6	7141.6	4547.77
	22.333	5927.19	7118.11	4584.08
	22.4297	5725.68	7312.34	4755.08
	22.5264	6173.44	7152.26	4457.31
	22.623	5742.06	7185.8	4338.54
	22.7197	5809.96	7204.4	4460.49
	22.8164	5807.14	7319.35	4203.68
	22.9131	6006.02	7178.73	4362.51
	23.0098	5747.48	7011.93	4126.57

## Sheet: Figure 3a
Figure 3a
	Axis	X: E-iR (V vs. RHE)	Y: j (mA cm-2)	X: E-iR (V vs. RHE)	Y: j (mA cm-2)	X: E-iR (V vs. RHE)	Y: j (mA cm-2)
	Sample		home-made RuO2		Er-RuOx		Com. RuO2
		1.1	0.12125	1.1	0.2556	1.1	0.3511
		1.101	0.12268	1.101	0.4283	1.101	0.389
		1.102	0.12404	1.102	0.4615	1.102	0.41
		1.103	0.12535	1.103	0.4791	1.103	0.4261
		1.104	0.1266	1.104	0.4922	1.104	0.44
		1.105	0.1278	1.105	0.5017	1.105	0.452
		1.106	0.12893	1.106	0.5127	1.106	0.4613
		1.107	0.13	1.107	0.5197	1.107	0.4701
		1.108	0.13102	1.108	0.5257	1.108	0.4772
		1.109	0.13198	1.109	0.5349	1.109	0.4847
		1.11	0.13287	1.11	0.5428	1.11	0.4916
		1.111	0.13371	1.111	0.5464	1.111	0.4974
		1.112	0.13449	1.112	0.5511	1.112	0.5019
		1.113	0.13521	1.113	0.5557	1.113	0.5066
		1.114	0.13588	1.114	0.561	1.114	0.5111
		1.115	0.13648	1.115	0.5642	1.115	0.5152
		1.116	0.13702	1.116	0.5669	1.116	0.5192
		1.117	0.13625	1.117	0.5726	1.117	0.5226
		1.118	0.13642	1.118	0.5744	1.118	0.5262
		1.119	0.13674	1.119	0.5766	1.119	0.5289
		1.12	0.13695	1.12	0.5805	1.12	0.5317
		1.121	0.13714	1.121	0.5828	1.121	0.5347
		1.122	0.13747	1.122	0.5867	1.122	0.5364
		1.123	0.1378	1.123	0.5904	1.123	0.539
		1.124	0.13818	1.124	0.5917	1.124	0.5402
		1.125	0.13849	1.125	0.5572	1.125	0.543
		1.126	0.13896	1.126	0.6016	1.126	0.5456
		1.127	0.13936	1.127	0.6247	1.127	0.5475
		1.128	0.13973	1.128	0.6307	1.128	0.5492
		1.129	0.14028	1.129	0.6273	1.129	0.5515
		1.13	0.14058	1.13	0.6251	1.13	0.5526
		1.131	0.14097	1.131	0.6363	1.131	0.5544
		1.132	0.14123	1.132	0.6347	1.132	0.5555
		1.133	0.1415	1.133	0.6401	1.133	0.5578
		1.134	0.14186	1.134	0.6374	1.134	0.5598
		1.135	0.14195	1.135	0.6447	1.135	0.5606
		1.136	0.14192	1.136	0.6449	1.136	0.562
		1.137	0.14189	1.137	0.6468	1.137	0.5637
		1.138	0.14183	1.138	0.6489	1.138	0.5643
		1.139	0.14196	1.139	0.6537	1.139	0.5669
		1.14	0.14195	1.14	0.6528	1.14	0.5686
		1.141	0.14203	1.141	0.6544	1.141	0.5693
		1.142	0.14206	1.142	0.6598	1.142	0.5706
		1.143	0.14208	1.143	0.6594	1.143	0.5718
		1.144	0.14218	1.144	0.6619	1.144	0.5732
		1.145	0.14226	1.145	0.6621	1.145	0.5742
		1.146	0.14226	1.146	0.665	1.146	0.576
		1.147	0.14209	1.147	0.6685	1.147	0.5765
		1.148	0.14225	1.148	0.6705	1.148	0.5773
		1.149	0.14227	1.149	0.6691	1.149	0.5785
		1.15	0.14254	1.15	0.6709	1.15	0.5802
		1.151	0.14266	1.151	0.6764	1.151	0.5813
		1.152	0.1429	1.152	0.6748	1.152	0.5823
		1.153	0.14319	1.153	0.6784	1.153	0.5834
		1.154	0.14332	1.154	0.6797	1.154	0.5849
		1.155	0.14348	1.155	0.6846	1.155	0.5862
		1.156	0.14385	1.156	0.6837	1.156	0.5863
		1.157	0.1441	1.157	0.6844	1.157	0.5881
		1.158	0.14423	1.158	0.6881	1.158	0.5887
		1.159	0.14455	1.159	0.6877	1.159	0.5897
		1.16	0.1448	1.16	0.6925	1.16	0.5905
		1.161	0.14488	1.161	0.6945	1.161	0.5919
		1.162	0.14476	1.162	0.6955	1.162	0.5929
		1.163	0.14503	1.163	0.6999	1.163	0.5938
		1.164	0.14521	1.164	0.6974	1.164	0.5942
		1.165	0.14532	1.165	0.7032	1.165	0.5951
		1.166	0.14518	1.166	0.6988	1.166	0.5956
		1.167	0.14531	1.167	0.7061	1.167	0.5974
		1.168	0.14543	1.168	0.7088	1.168	0.5985
		1.169	0.14501	1.169	0.7089	1.169	0.5993
		1.17	0.14459	1.17	0.7089	1.17	0.6005
		1.171	0.14478	1.171	0.713	1.171	0.6012
		1.172	0.14479	1.172	0.7105	1.172	0.6022
		1.173	0.14506	1.173	0.7189	1.173	0.6032
		1.174	0.14515	1.174	0.7173	1.174	0.6044
		1.175	0.1455	1.175	0.7171	1.175	0.6049
		1.176	0.14596	1.176	0.7234	1.176	0.6058
		1.177	0.14665	1.177	0.7262	1.177	0.6072
		1.178	0.14711	1.178	0.7225	1.178	0.6075
		1.179	0.14786	1.179	0.729	1.179	0.609
		1.18	0.14888	1.18	0.7262	1.18	0.6094
		1.181	0.1495	1.181	0.7288	1.181	0.6105
		1.182	0.15054	1.182	0.7333	1.182	0.6114
		1.183	0.15156	1.183	0.7366	1.183	0.6121
		1.184	0.15246	1.184	0.7321	1.184	0.6131
		1.185	0.15273	1.185	0.7348	1.185	0.6143
		1.186	0.15387	1.186	0.7429	1.186	0.6147
		1.187	0.1551	1.187	0.747	1.187	0.6154
		1.188	0.15614	1.188	0.7424	1.188	0.6158
		1.189	0.15677	1.189	0.7427	1.189	0.6161
		1.19	0.15717	1.19	0.7552	1.19	0.6166
		1.191	0.15804	1.191	0.7511	1.191	0.6173
		1.192	0.15854	1.192	0.7526	1.192	0.618
		1.193	0.15825	1.193	0.7525	1.193	0.6184
		1.194	0.15872	1.194	0.7598	1.194	0.6199
		1.195	0.15947	1.195	0.756	1.195	0.6201
		1.196	0.15954	1.196	0.7668	1.196	0.6206
		1.197	0.15895	1.197	0.7665	1.197	0.6212
		1.198	0.15927	1.198	0.7685	1.198	0.6223
		1.199	0.15961	1.199	0.7685	1.199	0.6224
		1.2	0.15946	1.2	0.7725	1.2	0.6233
		1.201	0.15909	1.201	0.7716	1.201	0.6246
		1.202	0.15898	1.202	0.7688	1.202	0.6243
		1.203	0.15961	1.203	0.7779	1.203	0.6262
		1.204	0.1598	1.204	0.7778	1.204	0.6257
		1.205	0.15938	1.205	0.7761	1.205	0.6268
		1.206	0.1596	1.206	0.7793	1.206	0.6266
		1.207	0.15997	1.207	0.7861	1.207	0.6279
		1.208	0.15956	1.208	0.7882	1.208	0.6274
		1.209	0.15959	1.209	0.7815	1.209	0.6277
		1.21	0.1602	1.21	0.7888	1.21	0.6287
		1.211	0.16105	1.211	0.7908	1.211	0.6293
		1.212	0.16086	1.212	0.7962	1.212	0.6299
		1.213	0.16108	1.213	0.7978	1.213	0.6305
		1.214	0.16215	1.214	0.7922	1.214	0.6305
		1.215	0.16283	1.215	0.7974	1.215	0.631
		1.216	0.16323	1.216	0.8002	1.216	0.6312
		1.217	0.16218	1.217	0.7985	1.217	0.6312
		1.218	0.16373	1.218	0.7981	1.218	0.6321
		1.219	0.16445	1.219	0.8066	1.219	0.6323
		1.22	0.1649	1.22	0.8054	1.22	0.6328
		1.221	0.16519	1.221	0.8049	1.221	0.633
		1.222	0.16428	1.222	0.8117	1.222	0.6334
		1.223	0.16511	1.223	0.8061	1.223	0.6339
		1.224	0.16528	1.224	0.8114	1.224	0.6337
		1.225	0.16471	1.225	0.8102	1.225	0.6331
		1.226	0.16421	1.226	0.8144	1.226	0.634
		1.227	0.16527	1.227	0.8124	1.227	0.6347
		1.228	0.16594	1.228	0.8134	1.228	0.6344
		1.229	0.16655	1.229	0.8178	1.229	0.6353
		1.23	0.16748	1.23	0.8154	1.23	0.6349
		1.231	0.16677	1.231	0.8186	1.231	0.6356
		1.232	0.16706	1.232	0.8187	1.232	0.6367
		1.233	0.16701	1.233	0.8235	1.233	0.6364
		1.234	0.16561	1.234	0.8183	1.234	0.6361
		1.235	0.16624	1.235	0.8214	1.235	0.6373
		1.236	0.16659	1.236	0.8266	1.236	0.6375
		1.237	0.16552	1.237	0.8243	1.237	0.6374
		1.238	0.16587	1.238	0.8328	1.238	0.637
		1.239	0.16684	1.239	0.8222	1.239	0.6375
		1.24	0.16741	1.24	0.8328	1.24	0.6383
		1.241	0.16666	1.241	0.8358	1.241	0.6377
		1.242	0.16858	1.242	0.8287	1.242	0.6384
		1.243	0.16968	1.243	0.8416	1.243	0.6393
		1.244	0.16941	1.244	0.8412	1.244	0.6387
		1.245	0.16999	1.245	0.8369	1.245	0.6397
		1.246	0.17111	1.246	0.8457	1.246	0.6396
		1.247	0.17193	1.247	0.8454	1.247	0.6401
		1.248	0.17131	1.248	0.8402	1.248	0.641
		1.249	0.17272	1.249	0.8482	1.249	0.6412
		1.25	0.17545	1.25	0.8528	1.25	0.6402
		1.251	0.17534	1.251	0.852	1.251	0.6402
		1.252	0.17434	1.252	0.8516	1.252	0.6408
		1.253	0.17617	1.253	0.855	1.253	0.6415
		1.254	0.17827	1.254	0.8588	1.254	0.6411
		1.255	0.18127	1.255	0.857	1.255	0.6422
		1.256	0.18248	1.256	0.8596	1.256	0.6419
		1.257	0.18222	1.257	0.8641	1.257	0.6423
		1.258	0.18494	1.258	0.8614	1.258	0.6426
		1.259	0.18844	1.259	0.8658	1.259	0.643
		1.26	0.18778	1.26	0.8645	1.26	0.6431
		1.261	0.18854	1.261	0.8681	1.261	0.6433
		1.262	0.19006	1.262	0.8692	1.262	0.6436
		1.263	0.19079	1.263	0.871	1.263	0.6441
		1.264	0.18998	1.264	0.8746	1.264	0.6451
		1.265	0.1912	1.265	0.8693	1.265	0.6446
		1.266	0.19171	1.266	0.8684	1.266	0.6451
		1.267	0.19154	1.267	0.6374	1.267	0.6459
		1.268	0.19286	1.268	0.8105	1.268	0.646
		1.269	0.19377	1.269	0.8363	1.269	0.6466
		1.27	0.19521	1.27	0.8453	1.27	0.6473
		1.271	0.19316	1.271	0.8456	1.271	0.6468
		1.272	0.1943	1.272	0.8497	1.272	0.6475
		1.273	0.19458	1.273	0.8518	1.273	0.647
		1.274	0.19722	1.274	0.8564	1.274	0.6478
		1.275	0.19665	1.275	0.8583	1.275	0.6483
		1.276	0.19221	1.276	0.8598	1.276	0.6485
		1.277	0.19393	1.277	0.8606	1.277	0.6488
		1.278	0.19476	1.278	0.8623	1.278	0.6488
		1.279	0.19457	1.279	0.8629	1.279	0.6492
		1.28	0.1926	1.28	0.8631	1.28	0.6494
		1.281	0.19108	1.281	0.8636	1.281	0.6498
		1.282	0.19189	1.282	0.8648	1.282	0.6503
		1.283	0.19194	1.283	0.8676	1.283	0.6511
		1.284	0.19287	1.284	0.8693	1.284	0.651
		1.285	0.19376	1.285	0.8717	1.285	0.6517
		1.286	0.19283	1.286	0.8731	1.286	0.6519
		1.287	0.19513	1.287	0.8724	1.287	0.6522
		1.288	0.19649	1.288	0.8746	1.288	0.6528
		1.289	0.19734	1.289	0.8735	1.289	0.6531
		1.29	0.19677	1.29	0.8763	1.29	0.6549
		1.291	0.19612	1.291	0.8787	1.291	0.6552
		1.292	0.19752	1.292	0.8777	1.292	0.6551
		1.293	0.20088	1.293	0.88	1.293	0.6563
		1.294	0.20267	1.294	0.8797	1.294	0.6563
		1.295	0.19923	1.295	0.8826	1.295	0.6564
		1.296	0.19954	1.296	0.8812	1.296	0.6575
		1.297	0.20385	1.297	0.8818	1.297	0.6579
		1.298	0.20449	1.298	0.8837	1.298	0.6584
		1.299	0.20525	1.299	0.8856	1.299	0.6591
		1.3	0.2041	1.3	0.8841	1.3	0.6598
		1.301	0.20595	1.301	0.8892	1.301	0.6603
		1.302	0.20666	1.302	0.89	1.302	0.6612
		1.303	0.2078	1.303	0.8893	1.303	0.6614
		1.304	0.21268	1.304	0.8913	1.304	0.6622
		1.305	0.20866	1.305	0.894	1.305	0.6624
		1.306	0.2099	1.306	0.8952	1.306	0.6634
		1.307	0.20985	1.307	0.8952	1.307	0.6637
		1.308	0.20982	1.308	0.8973	1.308	0.6653
		1.309	0.21405	1.309	0.899	1.309	0.6655
		1.31	0.21114	1.31	0.8982	1.31	0.6664
		1.311	0.21282	1.311	0.901	1.311	0.6672
		1.312	0.21328	1.312	0.9019	1.312	0.6686
		1.313	0.21205	1.313	0.9018	1.313	0.6696
		1.314	0.2147	1.314	0.9057	1.314	0.6703
		1.315	0.21617	1.315	0.9076	1.315	0.6714
		1.316	0.21679	1.316	0.907	1.316	0.6724
		1.317	0.21242	1.317	0.9098	1.317	0.6732
		1.318	0.21668	1.318	0.9101	1.318	0.6735
		1.319	0.22075	1.319	0.909	1.319	0.6744
		1.32	0.22083	1.32	0.9129	1.32	0.6754
		1.321	0.22115	1.321	0.9149	1.321	0.6768
		1.322	0.21784	1.322	0.9172	1.322	0.678
		1.323	0.22405	1.323	0.9183	1.323	0.6793
		1.324	0.22779	1.324	0.9169	1.324	0.6804
		1.325	0.22818	1.325	0.9203	1.325	0.6818
		1.326	0.22769	1.326	0.9205	1.326	0.6829
		1.327	0.22406	1.327	0.9242	1.327	0.6844
		1.328	0.23142	1.328	0.9268	1.328	0.6851
		1.329	0.23495	1.329	0.9261	1.329	0.6872
		1.33	0.2351	1.33	0.9294	1.33	0.6881
		1.331	0.23378	1.331	0.9321	1.331	0.69
		1.332	0.23055	1.332	0.9312	1.332	0.6913
		1.333	0.2391	1.333	0.9358	1.333	0.6935
		1.334	0.2419	1.334	0.938	1.334	0.6944
		1.335	0.24328	1.335	0.9364	1.335	0.696
		1.336	0.2418	1.336	0.9425	1.336	0.6978
		1.337	0.23949	1.337	0.9431	1.337	0.6997
		1.338	0.24771	1.338	0.9437	1.338	0.7007
		1.339	0.24954	1.339	0.9479	1.339	0.7022
		1.34	0.25115	1.34	0.952	1.34	0.704
		1.341	0.25031	1.341	0.9566	1.341	0.7056
		1.342	0.25018	1.342	0.9574	1.342	0.7069
		1.343	0.25627	1.343	0.9603	1.343	0.7091
		1.344	0.25791	1.344	0.9656	1.344	0.7109
		1.345	0.25855	1.345	0.9648	1.345	0.713
		1.346	0.26041	1.346	0.9714	1.346	0.7154
		1.347	0.25937	1.347	0.9735	1.347	0.7172
		1.348	0.26146	1.348	0.976	1.348	0.7184
		1.349	0.26231	1.349	0.9792	1.349	0.7205
		1.35	0.26796	1.35	0.9852	1.35	0.7227
		1.351	0.26602	1.351	0.989	1.351	0.7243
		1.352	0.2664	1.352	0.995	1.352	0.7272
		1.353	0.26895	1.353	0.9972	1.353	0.7289
		1.354	0.27043	1.354	1.002	1.354	0.7309
		1.355	0.27087	1.355	1.009	1.355	0.733
		1.356	0.27152	1.356	1.011	1.356	0.7352
		1.357	0.27117	1.357	1.016	1.357	0.7382
		1.358	0.27027	1.358	1.023	1.358	0.7406
		1.359	0.26891	1.359	1.03	1.359	0.7431
		1.36	0.27789	1.36	1.037	1.36	0.7456
		1.361	0.27789	1.361	1.039	1.361	0.7475
		1.362	0.27684	1.362	1.048	1.362	0.7501
		1.363	0.27489	1.363	1.057	1.363	0.7532
		1.364	0.27557	1.364	1.063	1.364	0.7562
		1.365	0.28313	1.365	1.074	1.365	0.7588
		1.366	0.28488	1.366	1.081	1.366	0.7616
		1.367	0.28484	1.367	1.089	1.367	0.7646
		1.368	0.28257	1.368	1.098	1.368	0.7672
		1.369	0.28542	1.369	1.108	1.369	0.7705
		1.37	0.29318	1.37	1.119	1.37	0.7726
		1.371	0.29572	1.371	1.132	1.371	0.7765
		1.372	0.29709	1.372	1.142	1.372	0.7782
		1.373	0.29519	1.373	1.157	1.373	0.7819
		1.374	0.30009	1.374	1.166	1.374	0.7852
		1.375	0.30663	1.375	1.181	1.375	0.7882
		1.376	0.31031	1.376	1.198	1.376	0.7918
		1.377	0.31046	1.377	1.211	1.377	0.7947
		1.378	0.30746	1.378	1.23	1.378	0.7989
		1.379	0.31214	1.379	1.251	1.379	0.8021
		1.38	0.31902	1.38	1.265	1.38	0.8062
		1.381	0.3189	1.381	1.29	1.381	0.8102
		1.382	0.31609	1.382	1.312	1.382	0.8138
		1.383	0.32189	1.383	1.339	1.383	0.8181
		1.384	0.32831	1.384	1.365	1.384	0.8227
		1.385	0.33183	1.385	1.391	1.385	0.8264
		1.386	0.33135	1.386	1.42	1.386	0.8307
		1.387	0.33019	1.387	1.454	1.387	0.8353
		1.388	0.3386	1.388	1.487	1.388	0.8396
		1.389	0.34122	1.389	1.526	1.389	0.8459
		1.39	0.33947	1.39	1.563	1.39	0.8496
		1.391	0.34491	1.391	1.608	1.391	0.8548
		1.392	0.35264	1.392	1.655	1.392	0.8612
		1.393	0.35322	1.393	1.698	1.393	0.8664
		1.394	0.35227	1.394	1.75	1.394	0.872
		1.395	0.35975	1.395	1.804	1.395	0.8787
		1.396	0.36808	1.396	1.859	1.396	0.8848
		1.397	0.37505	1.397	1.925	1.397	0.8918
		1.398	0.37731	1.398	1.995	1.398	0.8992
		1.399	0.37721	1.399	2.066	1.399	0.9066
		1.4	0.38644	1.4	2.144	1.4	0.9142
		1.401	0.39494	1.401	2.225	1.401	0.9232
		1.402	0.40107	1.402	2.312	1.402	0.931
		1.403	0.40184	1.403	2.405	1.403	0.94
		1.404	0.40218	1.404	2.505	1.404	0.9496
		1.405	0.41058	1.405	2.608	1.405	0.9588
		1.406	0.42098	1.406	2.72	1.406	0.9691
		1.407	0.42708	1.407	2.842	1.407	0.9796
		1.408	0.42868	1.408	2.976	1.408	0.991
		1.409	0.43041	1.409	3.109	1.409	1.003
		1.41	0.44095	1.41	3.257	1.41	1.015
		1.411	0.4557	1.411	3.414	1.411	1.028
		1.412	0.46221	1.412	3.578	1.412	1.04
		1.413	0.46487	1.413	3.755	1.413	1.055
		1.414	0.47295	1.414	3.949	1.414	1.069
		1.415	0.49028	1.415	4.145	1.415	1.085
		1.416	0.50101	1.416	4.355	1.416	1.102
		1.417	0.50983	1.417	4.579	1.417	1.119
		1.418	0.51375	1.418	4.807	1.418	1.137
		1.419	0.52561	1.419	5.055	1.419	1.155
		1.42	0.54215	1.42	5.317	1.42	1.174
		1.421	0.55645	1.421	5.594	1.421	1.195
		1.422	0.56819	1.422	5.884	1.422	1.217
		1.423	0.57874	1.423	6.194	1.423	1.239
		1.424	0.59185	1.424	6.518	1.424	1.261
		1.425	0.60774	1.425	6.853	1.425	1.285
		1.426	0.62511	1.426	7.218	1.426	1.31
		1.427	0.64721	1.427	7.597	1.427	1.334
		1.428	0.65642	1.428	7.991	1.428	1.361
		1.429	0.66977	1.429	8.408	1.429	1.388
		1.43	0.68916	1.43	8.851	1.43	1.417
		1.431	0.71141	1.431	9.309	1.431	1.447
		1.432	0.73447	1.432	9.79	1.432	1.477
		1.433	0.7452	1.433	10.3	1.433	1.508
		1.434	0.76277	1.434	10.83	1.434	1.541
		1.435	0.78335	1.435	11.38	1.435	1.574
		1.436	0.808	1.436	11.98	1.436	1.609
		1.437	0.83523	1.437	12.59	1.437	1.646
		1.438	0.85428	1.438	13.23	1.438	1.685
		1.439	0.87433	1.439	13.88	1.439	1.725
		1.44	0.90217	1.44	14.58	1.44	1.765
		1.441	0.93694	1.441	15.3	1.441	1.807
		1.442	0.97153	1.442	16.05	1.442	1.849
		1.443	0.99443	1.443	16.84	1.443	1.893
		1.444	1.02568	1.444	17.65	1.444	1.938
		1.445	1.05886	1.445	18.49	1.445	1.987
		1.446	1.10107	1.446	19.38	1.446	2.036
		1.447	1.14191	1.447	20.31	1.447	2.086
		1.448	1.1737	1.448	21.26	1.448	2.139
		1.449	1.21215	1.449	22.28	1.449	2.193
		1.45	1.25431	1.45	23.3	1.45	2.249
		1.451	1.30608	1.451	24.37	1.451	2.305
		1.452	1.35441	1.452	25.47	1.452	2.364
		1.453	1.39463	1.453	26.61	1.453	2.424
		1.454	1.4436	1.454	27.81	1.454	2.486
		1.455	1.49428	1.455	29.05	1.455	2.55
		1.456	1.55544	1.456	30.32	1.456	2.615
		1.457	1.61293	1.457	31.66	1.457	2.679
		1.458	1.66232	1.458	33.03	1.458	2.747
		1.459	1.72275	1.459	34.44	1.459	2.817
		1.46	1.78778	1.46	35.9	1.46	2.887
		1.461	1.85878	1.461	37.43	1.461	2.959
		1.462	1.93037	1.462	39.01	1.462	3.032
		1.463	1.99668	1.463	40.65	1.463	3.108
		1.464	2.07671	1.464	42.32	1.464	3.186
		1.465	2.16108	1.465	44.07	1.465	3.26
		1.466	2.25081	1.466	45.84	1.466	3.339
		1.467	2.34087	1.467	47.63	1.467	3.42
		1.468	2.4282	1.468	49.54	1.468	3.501
		1.469	2.53315	1.469	51.5	1.469	3.581
		1.47	2.63959	1.47	53.54	1.47	3.655
		1.471	2.7469	1.471	55.67	1.471	3.734
		1.472	2.86045	1.472	57.79	1.472	3.819
		1.473	2.96796	1.473	59.95	1.473	3.907
		1.474	3.08881	1.474	62.15	1.474	3.991
		1.475	3.20991	1.475	64.47	1.475	4.083
		1.476	3.33892	1.476	66.99	1.476	4.175
		1.477	3.46323	1.477	69.58	1.477	4.267
		1.478	3.58969	1.478	72.29	1.478	4.363
		1.479	3.73017	1.479	74.92	1.479	4.46
		1.48	3.88305	1.48	77.53	1.48	4.558
		1.481	4.04136	1.481	80.38	1.481	4.659
		1.482	4.18909	1.482	83.15	1.482	4.76
		1.483	4.33661	1.483	85.98	1.483	4.864
		1.484	4.50338	1.484	89.01	1.484	4.972
		1.485	4.67637	1.485	92.23	1.485	5.084
		1.486	4.85442	1.486	95.24	1.486	5.195
		1.487	5.01563	1.487	98.45	1.487	5.309
		1.488	5.18173	1.488	102.4	1.488	5.426
		1.489	5.3749	1.489	106.6	1.489	5.544
		1.49	5.5771	1.49	112.2	1.49	5.664
		1.491	5.78881	1.491	116.4	1.491	5.792
		1.492	5.99001	1.492	120.2	1.492	5.917
		1.493	6.19165	1.493	125.5	1.493	6.049
		1.494	6.42615	1.494	131.4	1.494	6.179
		1.495	6.6724	1.495	135.5	1.495	6.313
		1.496	6.92894	1.496	139.1	1.496	6.453
		1.497	7.17018	1.497	142.9	1.497	6.596
		1.498	7.41652	1.498	147.3	1.498	6.738
		1.499	7.69218	1.499	151.5	1.499	6.885
		1.5	7.9825	1.5	156	1.5	7.034
		1.501	8.27807	1.501	161.1	1.501	7.189
		1.502	8.54982	1.502	166.3	1.502	7.341
		1.503	8.82956	1.503	172.2	1.503	7.5
		1.504	9.1435	1.504	177.4	1.504	7.657
		1.505	9.46854	1.505	182.1	1.505	7.819
		1.506	9.79514	1.506	187.4	1.506	7.988
		1.507	10.1005	1.507	194	1.507	8.16
		1.508	10.4128	1.508	198.6	1.508	8.332
		1.509	10.7614	1.509	203.3	1.509	8.503
		1.51	11.1294	1.51	208.5	1.51	8.681
		1.511	11.5044	1.511	214	1.511	8.86
		1.512	11.8596	1.512	220.4	1.512	9.046
		1.513	12.2019	1.513	228.7	1.513	9.239
		1.514	12.5904	1.514	237.4	1.514	9.429
		1.515	12.994	1.515	247.8	1.515	9.621
		1.516	13.3979	1.516	257	1.516	9.815
		1.517	13.7755	1.517	266.1	1.517	10.01
		1.518	14.1387	1.518	273	1.518	10.22
		1.519	14.555	1.519	283.1	1.519	10.43
		1.52	14.9987	1.52	295.8	1.52	10.65
		1.521	15.4478	1.521	309.7	1.521	10.86
		1.522	15.8665	1.522	320.5	1.522	11.07
		1.523	16.2892	1.523	332.4	1.523	11.3
		1.524	16.7668	1.524	339.8	1.524	11.52
		1.525	17.2782	1.525	346.9	1.525	11.75
		1.526	17.8021	1.526	354.3	1.526	11.97
		1.527	18.286	1.527	369.8	1.527	12.2
		1.528	18.773	1.528	384.2	1.528	12.45
		1.529	19.3236	1.529	389.3	1.529	12.68
		1.53	19.9244	1.53	396.4	1.53	12.92
		1.531	20.532	1.531	399.8	1.531	13.16
		1.532	21.1106	1.532	404.1	1.532	13.4
		1.533	21.692	1.533	405	1.533	13.64
		1.534	22.3284	1.534	405	1.534	13.89
		1.535	22.9745	1.535	404.9	1.535	14.14
		1.536	23.6344	1.536	404.8	1.536	14.41
		1.537	24.2521	1.537	404.7	1.537	14.67
		1.538	24.8807	1.538	404.6	1.538	14.95
		1.539	25.5561	1.539	404.5	1.539	15.23
		1.54	26.2651	1.54	404.4	1.54	15.5
		1.541	26.9813	1.541	404.3	1.541	15.78
		1.542	27.6505	1.542	404.3	1.542	16.06
		1.543	28.3401	1.543	404.2	1.543	16.36
		1.544	29.0916	1.544	404.1	1.544	16.65
		1.545	29.9017	1.545	404	1.545	16.94
		1.546	30.7316	1.546	404	1.546	17.25
		1.547	31.5105	1.547	403.9	1.547	17.55
		1.548	32.3133	1.548	403.8	1.548	17.84
		1.549	33.173	1.549	403.7	1.549	18.13
		1.55	34.1136	1.55	403.7	1.55	18.43
		1.551	35.108	1.551	403.6	1.551	18.74
		1.552	36.0237	1.552	403.5	1.552	19.06
		1.553	36.9759	1.553	403.5	1.553	19.4
		1.554	37.993	1.554	403.4	1.554	19.75
		1.555	39.0624	1.555	403.3	1.555	20.09
		1.556	40.1493	1.556	403.3	1.556	20.43
		1.557	41.1109	1.557	403.2	1.557	20.78
		1.558	42.0911	1.558	403.1	1.558	21.15
		1.559	43.1259	1.559	403.1	1.559	21.53
		1.56	44.2634	1.56	403	1.56	21.9
		1.561	45.4035	1.561	402.9	1.561	22.27
		1.562	46.4834	1.562	402.9	1.562	22.65
		1.563	47.607	1.563	402.8	1.563	23.04
		1.564	48.7723	1.564	402.7	1.564	23.43
		1.565	50.0025	1.565	402.7	1.565	23.82
		1.566	51.2186	1.566	402.6	1.566	24.22
		1.567	52.3461	1.567	402.6	1.567	24.61
		1.568	53.525	1.568	402.5	1.568	24.98
		1.569	54.7256	1.569	402.4	1.569	25.39
		1.57	56.0251	1.57	402.4	1.57	25.87
		1.571	57.2648	1.571	402.3	1.571	26.31
		1.572	58.438	1.572	402.3	1.572	26.74
		1.573	59.6867	1.573	402.2	1.573	27.18
		1.574	61.02	1.574	402.2	1.574	27.61
		1.575	62.434	1.575	402.1	1.575	28.06
		1.576	63.7635	1.576	402.1	1.576	28.55
		1.577	64.9518	1.577	402	1.577	29.07
		1.578	66.2042	1.578	402	1.578	29.53
		1.579	67.5463	1.579	402	1.579	30
		1.58	69.0051	1.58	401.9	1.58	30.46
		1.581	70.5166	1.581	401.8	1.581	30.99
		1.582	71.7635	1.582	401.8	1.582	31.69
		1.583	73.0932	--	--	1.583	32.66
		1.584	74.5982	--	--	1.584	33.33
		1.585	76.2042	--	--	1.585	33.87
		1.586	77.8161	--	--	1.586	34.48
		1.587	79.1974	--	--	1.587	35.65
		1.588	80.6573	--	--	1.588	36.61
		1.589	82.2681	--	--	1.589	37.12
		1.59	83.9992	--	--	1.59	37.63
		1.591	85.7325	--	--	1.591	38.13
		1.592	87.4133	--	--	1.592	38.63
		1.593	89.1481	--	--	1.593	39.25
		1.594	90.9991	--	--	1.594	39.81
		1.595	92.9809	--	--	1.595	40.37
		1.596	94.9315	--	--	1.596	40.93
		1.597	96.8362	--	--	1.597	41.51
		1.598	98.8014	--	--	1.598	42.08
		1.599	100.805	--	--	1.599	42.59
		1.6	102.867	--	--	1.6	43.22
		1.601	104.947	--	--	1.601	43.85
		1.602	106.996	--	--	1.602	44.42
		1.603	109.001	--	--	1.603	45.05
		1.604	111.1	--	--	1.604	45.67
		1.605	113.298	--	--	1.605	46.27
		1.606	115.474	--	--	1.606	46.9
		1.607	117.529	--	--	1.607	47.5
		1.608	119.722	--	--	1.608	48.09
		1.609	122.096	--	--	1.609	48.68
		1.61	124.644	--	--	1.61	49.32
		1.611	127.208	--	--	1.611	50.02
		1.612	129.581	--	--	1.612	50.65
		1.613	132.053	--	--	1.613	51.3
		1.614	134.554	--	--	1.614	51.89
		1.615	137.43	--	--	1.615	52.53
		1.616	140.374	--	--	1.616	53.21
		1.617	143.106	--	--	1.617	53.92
		1.618	145.879	--	--	1.618	54.65
		1.619	148.678	--	--	1.619	55.26
		1.62	151.734	--	--	1.62	55.87
		1.621	154.703	--	--	1.621	56.58
		1.622	157.393	--	--	1.622	57.26
		1.623	160.217	--	--	1.623	58.02
		1.624	163.128	--	--	1.624	58.8
		1.625	166.154	--	--	1.625	59.46
		1.626	169.195	--	--	1.626	60.17
		1.627	172.096	--	--	1.627	60.77
		1.628	175.117	--	--	1.628	61.46
		1.629	178.274	--	--	1.629	62.19
		1.63	181.485	--	--	1.63	62.85
		1.631	184.649	--	--	1.631	63.45
		1.632	187.473	--	--	1.632	64.1
		1.633	190.616	--	--	1.633	64.8
		1.634	193.83	--	--	1.634	65.6
		1.635	197.192	--	--	1.635	66.31
		1.636	200.564	--	--	1.636	67.03
		1.637	203.653	--	--	1.637	67.64
		1.638	206.895	--	--	1.638	68.29
		1.639	210.27	--	--	1.639	69.14
		1.64	213.893	--	--	1.64	69.69
		1.641	217.53	--	--	1.641	70.46
		1.642	221.052	--	--	1.642	71.25
		1.643	225.15	--	--	1.643	72
		1.644	229.451	--	--	1.644	72.59
		1.645	234.051	--	--	1.645	73.23
		1.646	238.747	--	--	1.646	73.93
		1.647	243.273	--	--	1.647	74.58
		1.648	248.078	--	--	1.648	75.35
		1.649	252.933	--	--	1.649	75.85
		1.65	257.959	--	--	1.65	76.48
		1.651	262.948	--	--	1.651	77.28
		1.652	267.458	--	--	1.652	78.15
		1.653	272.104	--	--	1.653	78.94
		1.654	276.826	--	--	1.654	79.71
		1.655	281.617	--	--	1.655	80.68
		1.656	286.233	--	--	1.656	81.31
		1.657	290.455	--	--	1.657	81.84
		1.658	294.566	--	--	1.658	82.46
		1.659	298.759	--	--	1.659	83.06
		1.66	303.219	--	--	1.66	84.04
		1.661	307.702	--	--	1.661	84.99
		1.662	311.425	--	--	1.662	85.76
		1.663	315.255	--	--	1.663	86.53
		1.664	319.105	--	--	1.664	87.13
		1.665	323.294	--	--	1.665	87.7
		1.666	327.208	--	--	1.666	88.29
		1.667	330.672	--	--	1.667	89
		1.668	334.313	--	--	1.668	89.62
		1.669	337.981	--	--	1.669	90.31
		1.67	341.863	--	--	1.67	90.99
		1.671	345.617	--	--	1.671	91.83
		1.672	349.454	--	--	1.672	92.42
		1.673	353.56	--	--	1.673	93.04
		1.674	357.782	--	--	1.674	93.66
		1.675	362.384	--	--	1.675	94.3
		1.676	366.703	--	--	1.676	95.19
		1.677	370.888	--	--	1.677	95.91
		1.678	375.022	--	--	1.678	96.84
		1.679	378.974	--	--	1.679	97.53
		1.68	383.048	--	--	1.68	98.12
		1.681	386.746	--	--	1.681	98.81
		1.682	390.135	--	--	1.682	99.54
		1.683	393.15	--	--	1.683	100.2
		1.684	395.765	--	--	1.684	100.9
		1.685	398.465	--	--	1.685	101.6
		1.686	400.666	--	--	1.686	102.1
		1.687	402.426	--	--	1.687	102.8
		1.688	403.865	--	--	1.688	104
		1.689	404.967	--	--	1.689	104.6
		1.69	406.099	--	--	1.69	105.2
		1.691	407.147	--	--	1.691	106.1
		1.692	407.908	--	--	1.692	107
		1.693	408.305	--	--	1.693	107.7
		1.694	408.219	--	--	1.694	108.3
		1.695	408.522	--	--	1.695	108.8
		1.696	408.599	--	--	1.696	109.5
		1.697	408.445	--	--	1.697	110
		1.698	408.149	--	--	1.698	111
		1.699	407.76	--	--	1.699	111.9
		1.7	407.718	--	--	1.7	112
		1.701	407.388	--	--	1.701	112.5
		1.702	406.898	--	--	1.702	113.4
		1.703	406.467	--	--	1.703	114.1
		1.704	406.225	--	--	1.704	114.7
		1.705	406.087	--	--	1.705	114.8
		1.706	405.869	--	--	1.706	115
		1.707	405.704	--	--	1.707	115.6
		1.708	405.564	--	--	1.708	116.8
		1.709	405.406	--	--	1.709	117.2
		1.71	405.252	--	--	1.71	118
		1.711	405.101	--	--	1.711	119
		1.712	404.954	--	--	1.712	119.8
		1.713	404.81	--	--	1.713	120.2
		1.714	404.66	--	--	1.714	121
		1.715	404.506	--	--	1.715	121.5
		1.716	404.351	--	--	1.716	121.7
		1.717	404.198	--	--	1.717	122.1
		1.718	404.046	--	--	1.718	122.9
		1.719	403.884	--	--	1.719	123.4
		1.72	403.713	--	--	1.72	123.5
		1.721	403.543	--	--	1.721	124
		1.722	403.377	--	--	1.722	124.2
		1.723	403.218	--	--	1.723	125
		1.724	403.056	--	--	1.724	125.2
		1.725	402.892	--	--	1.725	125.9
		1.726	402.733	--	--	1.726	126.3
		1.727	402.585	--	--	1.727	126.7
		1.728	402.44	--	--	1.728	127
		1.729	402.288	--	--	1.729	127.4
		1.73	402.127	--	--	1.73	128.2
		1.731	401.968	--	--	1.731	128.4
		1.732	401.818	--	--	1.732	129
		1.733	401.674	--	--	1.733	129.3
		1.734	401.526	--	--	1.734	129.3
		1.735	401.373	--	--	1.735	129.3
		1.736	401.221	--	--	1.736	129.8
		1.737	401.078	--	--	1.737	130.3
		1.738	400.936	--	--	1.738	131.3
		1.739	400.794	--	--	1.739	131.9
		1.74	400.643	--	--	1.74	132.3
		1.741	400.492	--	--	1.741	132.5
		1.742	400.35	--	--	1.742	132.3
		1.743	400.207	--	--	1.743	132.6
		1.744	400.059	--	--	1.744	132.8
		1.745	399.905	--	--	1.745	133.2
		1.746	399.745	--	--	1.746	133.5
		1.747	399.592	--	--	1.747	133.6
		1.748	399.441	--	--	1.748	134
		1.749	399.283	--	--	1.749	134.5
		1.75	399.115	--	--	1.75	134.8
		1.751	398.938	--	--	1.751	135.3
		1.752	398.77	--	--	1.752	135.1
		1.753	398.611	--	--	1.753	135
		1.754	398.453	--	--	1.754	136.2
		1.755	398.291	--	--	1.755	136.6
		1.756	398.127	--	--	1.756	136.4
		1.757	397.974	--	--	1.757	135.9
		1.758	397.827	--	--	1.758	135.7
		1.759	397.673	--	--	1.759	136.3
		1.76	397.511	--	--	1.76	137.5
		1.761	397.346	--	--	1.761	137.7
		1.762	397.194	--	--	1.762	137.4
		1.763	397.049	--	--	1.763	137.7
		1.764	396.904	--	--	1.764	137.6
		1.765	396.753	--	--	1.765	138.1
		1.766	396.602	--	--	1.766	138.3
		1.767	396.452	--	--	1.767	138
		1.768	396.308	--	--	1.768	137.7
		1.769	396.157	--	--	1.769	137
		1.77	396.004	--	--	1.77	136.8
		1.771	395.853	--	--	1.771	136.9
		1.772	395.708	--	--	1.772	136.8
		1.773	395.572	--	--	1.773	136.9
		1.774	395.428	--	--	1.774	136.6
		1.775	395.281	--	--	1.775	138.2
		1.776	395.13	--	--	1.776	138
		1.777	394.984	--	--	1.777	137.8
		1.778	394.848	--	--	1.778	137.9
		1.779	394.707	--	--	1.779	137.4
		1.78	394.561	--	--	1.78	137
		1.781	394.415	--	--	1.781	137.1
		1.782	394.268	--	--	1.782	137.5
		1.783	394.122	--	--	1.783	137.2
		1.784	393.975	--	--	1.784	137.5
		1.785	393.828	--	--	1.785	137.2
		1.786	393.681	--	--	1.786	136.8
		1.787	393.534	--	--	1.787	137.8
		1.788	393.386	--	--	1.788	138
		1.789	393.238	--	--	1.789	137.7
		1.79	393.09	--	--	1.79	137.5
		1.791	392.942	--	--	1.791	137.3
		1.792	392.794	--	--	1.792	137
		1.793	392.645	--	--	1.793	136.7
		1.794	392.496	--	--	1.794	136.3
		1.795	392.347	--	--	1.795	136.3
				--	--	1.796	135.9
				--	--	1.797	136.4
				--	--	1.798	136.6
				--	--	1.799	137
				--	--	1.8	137.7
				--	--	1.801	137.5
				--	--	1.802	137.1

## Sheet: Figure 3b
Figure 3b
	Axis	X: Log[j (mA cm-2)]	Y: Overpotential (V)	X: Log[j (mA cm-2)]	Y: Overpotential (V)	X: Log[j (mA cm-2)]	Y: Overpotential (V)
	Sample		home-made RuO2		Er-RuOx		Com. RuO2
		0.66077	0.187	0.66991	0.255	0.64933	0.249
		0.68187	0.188	0.68614	0.256	0.65877	0.25
		0.70372	0.189	0.70033	0.257	0.66829	0.251
		0.72567	0.19	0.71447	0.258	0.67761	0.252
		0.74772	0.191	0.73037	0.259	0.68699	0.253
		0.76967	0.192	0.74641	0.26	0.69653	0.254
		0.79197	0.193	0.76259	0.261	0.70621	0.255
		0.81411	0.194	0.77743	0.262	0.71559	0.256
		0.83588	0.195	0.79181	0.263	0.72501	0.257
		0.85842	0.196	0.80795	0.264	0.73448	0.258
		0.88064	0.197	0.82428	0.265	0.74382	0.259
		0.9026	0.198	0.84067	0.266	0.75312	0.26
				0.85553	0.267	0.76283	0.261
				0.8702	0.268	0.7721	0.262
				0.88605	0.269	0.78168	0.263
				0.90214	0.27	0.79092	0.264
						0.80024	0.265
						0.80976	0.266
						0.81928	0.267
						0.82853	0.268
						0.8379	0.269
						0.8472	0.27
						0.85667	0.271
						0.86576	0.272
						0.87506	0.273
						0.88406	0.274
						0.89315	0.275
						0.90244	0.276

## Sheet: Figure 3c
Figure 3c
	Axis	X: E-iR (V vs. RHE)	Y: j (mA cm-2)	X: E-iR (V vs. RHE)	Y: j (mA cm-2)	X: E-iR (V vs. RHE)	Y: j (mA cm-2)	X: E-iR (V vs. RHE)	Y: j (mA cm-2)
	Sample		Er-RuOx		Er-RuOx: after 30, 000 CV cycles		Com. RuO2		Com. RuO2: after 30, 000 CV cycles
		1.1	1.244	1.1	0.7524	1.1	0.328	1.1	-0.04915
		1.101	1.213	1.101	0.7521	1.101	0.34	1.101	-0.01851
		1.102	1.192	1.102	0.7564	1.102	0.339	1.102	-0.0002363
		1.103	1.173	1.103	0.7563	1.103	0.335	1.103	0.0141
		1.104	1.153	1.104	0.7578	1.104	0.336	1.104	0.02922
		1.105	1.144	1.105	0.7647	1.105	0.332	1.105	0.03868
		1.106	1.127	1.106	0.7668	1.106	0.33	1.106	0.04884
		1.107	1.111	1.107	0.7685	1.107	0.329	1.107	0.05829
		1.108	1.11	1.108	0.7717	1.108	0.325	1.108	0.06656
		1.109	1.092	1.109	0.772	1.109	0.326	1.109	0.07609
		1.11	1.085	1.11	0.773	1.11	0.324	1.11	0.08484
		1.111	1.074	1.111	0.7778	1.111	0.32	1.111	0.09011
		1.112	1.071	1.112	0.7814	1.112	0.32	1.112	0.09886
		1.113	1.067	1.113	0.7806	1.113	0.318	1.113	0.104
		1.114	1.058	1.114	0.7798	1.114	0.315	1.114	0.1085
		1.115	1.057	1.115	0.7831	1.115	0.317	1.115	0.1155
		1.116	1.053	1.116	0.7859	1.116	0.312	1.116	0.1222
		1.117	1.043	1.117	0.7859	1.117	0.313	1.117	0.1272
		1.118	1.043	1.118	0.7923	1.118	0.313	1.118	0.1304
		1.119	1.046	1.119	0.7907	1.119	0.309	1.119	0.1354
		1.12	1.042	1.12	0.7952	1.12	0.312	1.12	0.1407
		1.121	1.046	1.121	0.7953	1.121	0.308	1.121	0.1448
		1.122	1.031	1.122	0.7986	1.122	0.309	1.122	0.1489
		1.123	1.029	1.123	0.8013	1.123	0.31	1.123	0.1534
		1.124	1.035	1.124	0.8005	1.124	0.306	1.124	0.1571
		1.125	1.031	1.125	0.7986	1.125	0.31	1.125	0.1599
		1.126	1.032	1.126	0.8031	1.126	0.307	1.126	0.1641
		1.127	1.026	1.127	0.8079	1.127	0.307	1.127	0.1673
		1.128	1.025	1.128	0.8198	1.128	0.309	1.128	0.1701
		1.129	1.027	1.129	0.8146	1.129	0.306	1.129	0.1742
		1.13	1.023	1.13	0.8103	1.13	0.308	1.13	0.1769
		1.131	1.027	1.131	0.811	1.131	0.309	1.131	0.1807
		1.132	1.025	1.132	0.8198	1.132	0.307	1.132	0.1839
		1.133	1.02	1.133	0.8193	1.133	0.31	1.133	0.1861
		1.134	1.026	1.134	0.8181	1.134	0.308	1.134	0.1877
		1.135	1.023	1.135	0.8233	1.135	0.308	1.135	0.1919
		1.136	1.03	1.136	0.8242	1.136	0.312	1.136	0.1956
		1.137	1.021	1.137	0.8312	1.137	0.311	1.137	0.1981
		1.138	1.025	1.138	0.8311	1.138	0.313	1.138	0.1998
		1.139	1.027	1.139	0.8338	1.139	0.312	1.139	0.2016
		1.14	1.031	1.14	0.8385	1.14	0.313	1.14	0.2043
		1.141	1.028	1.141	0.8379	1.141	0.316	1.141	0.2068
		1.142	1.028	1.142	0.8345	1.142	0.315	1.142	0.2096
		1.143	1.03	1.143	0.8415	1.143	0.318	1.143	0.2104
		1.144	1.029	1.144	0.8435	1.144	0.317	1.144	0.2138
		1.145	1.03	1.145	0.8425	1.145	0.318	1.145	0.2158
		1.146	1.036	1.146	0.8432	1.146	0.318	1.146	0.2177
		1.147	1.039	1.147	0.8463	1.147	0.318	1.147	0.2195
		1.148	1.032	1.148	0.8506	1.148	0.323	1.148	0.2212
		1.149	1.029	1.149	0.8487	1.149	0.321	1.149	0.2228
		1.15	1.032	1.15	0.8465	1.15	0.323	1.15	0.2254
		1.151	1.04	1.151	0.8532	1.151	0.324	1.151	0.228
		1.152	1.037	1.152	0.8529	1.152	0.323	1.152	0.2299
		1.153	1.044	1.153	0.8554	1.153	0.329	1.153	0.2302
		1.154	1.042	1.154	0.8614	1.154	0.327	1.154	0.2332
		1.155	1.047	1.155	0.8558	1.155	0.327	1.155	0.2353
		1.156	1.046	1.156	0.8609	1.156	0.33	1.156	0.2369
		1.157	1.044	1.157	0.8542	1.157	0.33	1.157	0.2385
		1.158	1.046	1.158	0.8602	1.158	0.332	1.158	0.2404
		1.159	1.047	1.159	0.8642	1.159	0.333	1.159	0.2417
		1.16	1.047	1.16	0.8629	1.16	0.335	1.16	0.2419
		1.161	1.053	1.161	0.8639	1.161	0.336	1.161	0.2455
		1.162	1.054	1.162	0.8637	1.162	0.338	1.162	0.247
		1.163	1.055	1.163	0.8697	1.163	0.341	1.163	0.2484
		1.164	1.052	1.164	0.8762	1.164	0.341	1.164	0.2503
		1.165	1.06	1.165	0.8696	1.165	0.343	1.165	0.2517
		1.166	1.062	1.166	0.8705	1.166	0.343	1.166	0.2529
		1.167	1.054	1.167	0.8712	1.167	0.346	1.167	0.2561
		1.168	1.061	1.168	0.8699	1.168	0.347	1.168	0.2577
		1.169	1.063	1.169	0.8785	1.169	0.348	1.169	0.2588
		1.17	1.067	1.17	0.882	1.17	0.35	1.17	0.2595
		1.171	1.067	1.171	0.8773	1.171	0.353	1.171	0.2616
		1.172	1.067	1.172	0.8777	1.172	0.352	1.172	0.262
		1.173	1.07	1.173	0.881	1.173	0.355	1.173	0.2652
		1.174	1.072	1.174	0.8844	1.174	0.357	1.174	0.2672
		1.175	1.075	1.175	0.8862	1.175	0.361	1.175	0.2663
		1.176	1.079	1.176	0.8763	1.176	0.36	1.176	0.2692
		1.177	1.074	1.177	0.8869	1.177	0.364	1.177	0.2701
		1.178	1.083	1.178	0.8845	1.178	0.364	1.178	0.2714
		1.179	1.087	1.179	0.8854	1.179	0.365	1.179	0.2727
		1.18	1.084	1.18	0.8918	1.18	0.368	1.18	0.275
		1.181	1.077	1.181	0.8876	1.181	0.37	1.181	0.277
		1.182	1.081	1.182	0.8958	1.182	0.374	1.182	0.2783
		1.183	1.076	1.183	0.8929	1.183	0.375	1.183	0.2799
		1.184	1.085	1.184	0.8957	1.184	0.378	1.184	0.2807
		1.185	1.089	1.185	0.8914	1.185	0.376	1.185	0.2825
		1.186	1.089	1.186	0.8985	1.186	0.38	1.186	0.2836
		1.187	1.099	1.187	0.8974	1.187	0.381	1.187	0.2856
		1.188	1.099	1.188	0.901	1.188	0.383	1.188	0.2874
		1.189	1.094	1.189	0.8971	1.189	0.386	1.189	0.2878
		1.19	1.096	1.19	0.9069	1.19	0.388	1.19	0.2892
		1.191	1.1	1.191	0.9108	1.191	0.391	1.191	0.2901
		1.192	1.105	1.192	0.9133	1.192	0.393	1.192	0.2923
		1.193	1.106	1.193	0.9092	1.193	0.396	1.193	0.2937
		1.194	1.108	1.194	0.9175	1.194	0.397	1.194	0.2946
		1.195	1.109	1.195	0.9124	1.195	0.399	1.195	0.2954
		1.196	1.117	1.196	0.9144	1.196	0.401	1.196	0.297
		1.197	1.108	1.197	0.9081	1.197	0.404	1.197	0.2973
		1.198	1.112	1.198	0.9141	1.198	0.408	1.198	0.3001
		1.199	1.105	1.199	0.9221	1.199	0.408	1.199	0.3016
		1.2	1.107	1.2	0.9216	1.2	0.412	1.2	0.3019
		1.201	1.125	1.201	0.9217	1.201	0.414	1.201	0.3035
		1.202	1.117	1.202	0.9241	1.202	0.416	1.202	0.3048
		1.203	1.126	1.203	0.921	1.203	0.42	1.203	0.3057
		1.204	1.119	1.204	0.9278	1.204	0.421	1.204	0.3063
		1.205	1.12	1.205	0.9283	1.205	0.425	1.205	0.3076
		1.206	1.126	1.206	0.9367	1.206	0.427	1.206	0.3085
		1.207	1.119	1.207	0.9326	1.207	0.431	1.207	0.31
		1.208	1.123	1.208	0.9285	1.208	0.435	1.208	0.3112
		1.209	1.123	1.209	0.9324	1.209	0.439	1.209	0.3127
		1.21	1.13	1.21	0.9381	1.21	0.444	1.21	0.3125
		1.211	1.134	1.211	0.9385	1.211	0.448	1.211	0.3152
		1.212	1.129	1.212	0.9456	1.212	0.455	1.212	0.3159
		1.213	1.138	1.213	0.9361	1.213	0.458	1.213	0.3181
		1.214	1.136	1.214	0.9375	1.214	0.461	1.214	0.318
		1.215	1.138	1.215	0.9389	1.215	0.467	1.215	0.3193
		1.216	1.142	1.216	0.9433	1.216	0.47	1.216	0.3201
		1.217	1.146	1.217	0.9389	1.217	0.474	1.217	0.3205
		1.218	1.139	1.218	0.9452	1.218	0.477	1.218	0.3217
		1.219	1.148	1.219	0.9412	1.219	0.48	1.219	0.3233
		1.22	1.143	1.22	0.9436	1.22	0.484	1.22	0.3226
		1.221	1.148	1.221	0.9447	1.221	0.485	1.221	0.3248
		1.222	1.148	1.222	0.9434	1.222	0.489	1.222	0.3245
		1.223	1.145	1.223	0.9496	1.223	0.491	1.223	0.3252
		1.224	1.151	1.224	0.9522	1.224	0.495	1.224	0.3271
		1.225	1.155	1.225	0.9502	1.225	0.499	1.225	0.3279
		1.226	1.158	1.226	0.951	1.226	0.496	1.226	0.329
		1.227	1.155	1.227	0.9522	1.227	0.506	1.227	0.3296
		1.228	1.148	1.228	0.9551	1.228	0.507	1.228	0.3296
		1.229	1.153	1.229	0.9529	1.229	0.508	1.229	0.3304
		1.23	1.163	1.23	0.9568	1.23	0.51	1.23	0.3315
		1.231	1.161	1.231	0.9594	1.231	0.509	1.231	0.3328
		1.232	1.157	1.232	0.9606	1.232	0.514	1.232	0.3327
		1.233	1.164	1.233	0.9619	1.233	0.517	1.233	0.3335
		1.234	1.157	1.234	0.9619	1.234	0.522	1.234	0.3334
		1.235	1.162	1.235	0.9604	1.235	0.525	1.235	0.3349
		1.236	1.164	1.236	0.9653	1.236	0.529	1.236	0.336
		1.237	1.168	1.237	0.9652	1.237	0.533	1.237	0.3376
		1.238	1.171	1.238	0.9646	1.238	0.537	1.238	0.3396
		1.239	1.17	1.239	0.9693	1.239	0.541	1.239	0.3388
		1.24	1.165	1.24	0.9641	1.24	0.544	1.24	0.3389
		1.241	1.167	1.241	0.9674	1.241	0.548	1.241	0.34
		1.242	1.167	1.242	0.9715	1.242	0.553	1.242	0.3413
		1.243	1.172	1.243	0.9741	1.243	0.556	1.243	0.3419
		1.244	1.175	1.244	0.9745	1.244	0.561	1.244	0.3422
		1.245	1.171	1.245	0.9715	1.245	0.565	1.245	0.3434
		1.246	1.174	1.246	0.9678	1.246	0.57	1.246	0.3445
		1.247	1.179	1.247	0.9701	1.247	0.574	1.247	0.3455
		1.248	1.174	1.248	0.9707	1.248	0.579	1.248	0.346
		1.249	1.179	1.249	0.9797	1.249	0.583	1.249	0.3467
		1.25	1.176	1.25	0.9775	1.25	0.587	1.25	0.3464
		1.251	1.181	1.251	0.9821	1.251	0.592	1.251	0.3484
		1.252	1.185	1.252	0.9798	1.252	0.595	1.252	0.3485
		1.253	1.183	1.253	0.9787	1.253	0.602	1.253	0.3498
		1.254	1.186	1.254	0.9821	1.254	0.607	1.254	0.3504
		1.255	1.182	1.255	0.9815	1.255	0.61	1.255	0.3519
		1.256	1.188	1.256	0.9847	1.256	0.615	1.256	0.3523
		1.257	1.182	1.257	0.9856	1.257	0.622	1.257	0.3536
		1.258	1.177	1.258	0.9873	1.258	0.625	1.258	0.3541
		1.259	1.188	1.259	0.9884	1.259	0.63	1.259	0.3567
		1.26	1.189	1.26	0.9893	1.26	0.635	1.26	0.3568
		1.261	1.187	1.261	0.9899	1.261	0.638	1.261	0.3566
		1.262	1.189	1.262	0.9891	1.262	0.645	1.262	0.3578
		1.263	1.186	1.263	0.9893	1.263	0.651	1.263	0.3597
		1.264	1.19	1.264	0.9893	1.264	0.658	1.264	0.361
		1.265	1.192	1.265	0.9945	1.265	0.662	1.265	0.3604
		1.266	1.189	1.266	0.992	1.266	0.667	1.266	0.3622
		1.267	1.189	1.267	0.9958	1.267	0.674	1.267	0.3627
		1.268	1.193	1.268	0.9955	1.268	0.677	1.268	0.3631
		1.269	1.183	1.269	0.9887	1.269	0.678	1.269	0.3637
		1.27	1.193	1.27	0.9994	1.27	0.686	1.27	0.3661
		1.271	1.19	1.271	0.9924	1.271	0.692	1.271	0.3657
		1.272	1.19	1.272	0.9996	1.272	0.703	1.272	0.3673
		1.273	1.193	1.273	1.003	1.273	0.708	1.273	0.3676
		1.274	1.196	1.274	0.9994	1.274	0.711	1.274	0.3669
		1.275	1.196	1.275	1.007	1.275	0.719	1.275	0.3692
		1.276	1.204	1.276	1.004	1.276	0.725	1.276	0.3707
		1.277	1.196	1.277	1.002	1.277	0.73	1.277	0.3714
		1.278	1.203	1.278	1.004	1.278	0.739	1.278	0.3724
		1.279	1.201	1.279	1.011	1.279	0.741	1.279	0.372
		1.28	1.205	1.28	1.008	1.28	0.75	1.28	0.3743
		1.281	1.199	1.281	1.014	1.281	0.755	1.281	0.3735
		1.282	1.19	1.282	1.007	1.282	0.76	1.282	0.3753
		1.283	1.197	1.283	1.009	1.283	0.767	1.283	0.3771
		1.284	1.198	1.284	1.007	1.284	0.772	1.284	0.376
		1.285	1.202	1.285	1.006	1.285	0.779	1.285	0.3778
		1.286	1.206	1.286	1.01	1.286	0.785	1.286	0.3794
		1.287	1.199	1.287	1.011	1.287	0.791	1.287	0.3803
		1.288	1.201	1.288	1.016	1.288	0.798	1.288	0.3809
		1.289	1.208	1.289	1.014	1.289	0.805	1.289	0.3824
		1.29	1.2	1.29	1.017	1.29	0.811	1.29	0.3826
		1.291	1.204	1.291	1.017	1.291	0.817	1.291	0.3833
		1.292	1.2	1.292	1.017	1.292	0.823	1.292	0.3845
		1.293	1.209	1.293	1.017	1.293	0.83	1.293	0.3851
		1.294	1.213	1.294	1.025	1.294	0.836	1.294	0.3857
		1.295	1.208	1.295	1.027	1.295	0.842	1.295	0.3859
		1.296	1.214	1.296	1.022	1.296	0.849	1.296	0.3881
		1.297	1.209	1.297	1.023	1.297	0.854	1.297	0.3882
		1.298	1.208	1.298	1.022	1.298	0.863	1.298	0.389
		1.299	1.213	1.299	1.028	1.299	0.869	1.299	0.3903
		1.3	1.218	1.3	1.029	1.3	0.876	1.3	0.39
		1.301	1.21	1.301	1.03	1.301	0.884	1.301	0.392
		1.302	1.214	1.302	1.027	1.302	0.898	1.302	0.3933
		1.303	1.213	1.303	1.026	1.303	0.895	1.303	0.393
		1.304	1.219	1.304	1.025	1.304	0.897	1.304	0.3944
		1.305	1.224	1.305	1.032	1.305	0.914	1.305	0.3949
		1.306	1.223	1.306	1.026	1.306	0.917	1.306	0.3953
		1.307	1.228	1.307	1.009	1.307	0.926	1.307	0.3961
		1.308	1.229	1.308	1.003	1.308	0.935	1.308	0.3972
		1.309	1.217	1.309	1.004	1.309	0.939	1.309	0.3987
		1.31	1.235	1.31	1.003	1.31	0.946	1.31	0.3996
		1.311	1.23	1.311	1	1.311	0.952	1.311	0.4009
		1.312	1.23	1.312	1.001	1.312	0.959	1.312	0.4014
		1.313	1.231	1.313	0.9872	1.313	0.967	1.313	0.4029
		1.314	1.236	1.314	1.005	1.314	0.974	1.314	0.4057
		1.315	1.228	1.315	1.007	1.315	0.982	1.315	0.4061
		1.316	1.236	1.316	1.018	1.316	0.987	1.316	0.406
		1.317	1.232	1.317	1.017	1.317	0.994	1.317	0.4082
		1.318	1.242	1.318	1.025	1.318	1.004	1.318	0.4089
		1.319	1.244	1.319	1.027	1.319	1.009	1.319	0.4087
		1.32	1.24	1.32	1.024	1.32	1.017	1.32	0.4105
		1.321	1.245	1.321	1.015	1.321	1.023	1.321	0.412
		1.322	1.238	1.322	1.001	1.322	1.031	1.322	0.4131
		1.323	1.245	1.323	1.003	1.323	1.038	1.323	0.4145
		1.324	1.25	1.324	1.006	1.324	1.047	1.324	0.4158
		1.325	1.256	1.325	0.9964	1.325	1.052	1.325	0.4172
		1.326	1.26	1.326	0.9894	1.326	1.061	1.326	0.4192
		1.327	1.254	1.327	0.9869	1.327	1.067	1.327	0.419
		1.328	1.264	1.328	0.9781	1.328	1.076	1.328	0.4221
		1.329	1.261	1.329	1.001	1.329	1.082	1.329	0.4232
		1.33	1.263	1.33	1.013	1.33	1.092	1.33	0.4238
		1.331	1.268	1.331	1.015	1.331	1.095	1.331	0.4265
		1.332	1.266	1.332	1.023	1.332	1.106	1.332	0.4265
		1.333	1.28	1.333	1.025	1.333	1.115	1.333	0.4292
		1.334	1.273	1.334	1.026	1.334	1.122	1.334	0.4316
		1.335	1.28	1.335	1.025	1.335	1.124	1.335	0.4321
		1.336	1.286	1.336	1.024	1.336	1.144	1.336	0.4327
		1.337	1.288	1.337	1.028	1.337	1.138	1.337	0.4348
		1.338	1.285	1.338	1.035	1.338	1.15	1.338	0.4363
		1.339	1.287	1.339	1.04	1.339	1.16	1.339	0.4384
		1.34	1.303	1.34	1.048	1.34	1.166	1.34	0.4408
		1.341	1.299	1.341	1.04	1.341	1.178	1.341	0.4428
		1.342	1.305	1.342	1.039	1.342	1.188	1.342	0.4444
		1.343	1.307	1.343	1.049	1.343	1.198	1.343	0.4457
		1.344	1.32	1.344	1.048	1.344	1.21	1.344	0.4478
		1.345	1.318	1.345	1.056	1.345	1.22	1.345	0.4489
		1.346	1.314	1.346	1.055	1.346	1.228	1.346	0.4511
		1.347	1.325	1.347	1.054	1.347	1.231	1.347	0.4536
		1.348	1.33	1.348	1.061	1.348	1.235	1.348	0.4557
		1.349	1.342	1.349	1.061	1.349	1.24	1.349	0.4576
		1.35	1.351	1.35	1.069	1.35	1.248	1.35	0.4603
		1.351	1.341	1.351	1.073	1.351	1.255	1.351	0.4622
		1.352	1.355	1.352	1.071	1.352	1.263	1.352	0.4646
		1.353	1.357	1.353	1.075	1.353	1.271	1.353	0.4677
		1.354	1.366	1.354	1.078	1.354	1.28	1.354	0.4701
		1.355	1.371	1.355	1.081	1.355	1.288	1.355	0.4729
		1.356	1.381	1.356	1.08	1.356	1.299	1.356	0.4747
		1.357	1.381	1.357	1.083	1.357	1.305	1.357	0.4779
		1.358	1.399	1.358	1.09	1.358	1.312	1.358	0.4789
		1.359	1.395	1.359	1.1	1.359	1.324	1.359	0.481
		1.36	1.399	1.36	1.101	1.36	1.332	1.36	0.4842
		1.361	1.408	1.361	1.102	1.361	1.341	1.361	0.4862
		1.362	1.421	1.362	1.104	1.362	1.351	1.362	0.4896
		1.363	1.438	1.363	1.115	1.363	1.361	1.363	0.4925
		1.364	1.442	1.364	1.118	1.364	1.364	1.364	0.4945
		1.365	1.448	1.365	1.127	1.365	1.384	1.365	0.4987
		1.366	1.458	1.366	1.133	1.366	1.371	1.366	0.5008
		1.367	1.465	1.367	1.135	1.367	1.382	1.367	0.5033
		1.368	1.478	1.368	1.139	1.368	1.4	1.368	0.5064
		1.369	1.491	1.369	1.153	1.369	1.421	1.369	0.5092
		1.37	1.507	1.37	1.154	1.37	1.428	1.37	0.5113
		1.371	1.525	1.371	1.164	1.371	1.436	1.371	0.5148
		1.372	1.534	1.372	1.176	1.372	1.452	1.372	0.5181
		1.373	1.545	1.373	1.175	1.373	1.457	1.373	0.5202
		1.374	1.572	1.374	1.186	1.374	1.468	1.374	0.5233
		1.375	1.572	1.375	1.2	1.375	1.479	1.375	0.5269
		1.376	1.593	1.376	1.201	1.376	1.491	1.376	0.5305
		1.377	1.617	1.377	1.212	1.377	1.501	1.377	0.5331
		1.378	1.623	1.378	1.229	1.378	1.515	1.378	0.5363
		1.379	1.649	1.379	1.243	1.379	1.524	1.379	0.5398
		1.38	1.679	1.38	1.258	1.38	1.536	1.38	0.5426
		1.381	1.7	1.381	1.263	1.381	1.55	1.381	0.5449
		1.382	1.723	1.382	1.276	1.382	1.562	1.382	0.5478
		1.383	1.745	1.383	1.295	1.383	1.574	1.383	0.5509
		1.384	1.767	1.384	1.313	1.384	1.587	1.384	0.5558
		1.385	1.797	1.385	1.33	1.385	1.598	1.385	0.559
		1.386	1.828	1.386	1.343	1.386	1.611	1.386	0.5627
		1.387	1.855	1.387	1.368	1.387	1.625	1.387	0.5673
		1.388	1.89	1.388	1.381	1.388	1.639	1.388	0.5702
		1.389	1.922	1.389	1.4	1.389	1.651	1.389	0.5743
		1.39	1.961	1.39	1.433	1.39	1.666	1.39	0.5779
		1.391	2.007	1.391	1.455	1.391	1.682	1.391	0.5826
		1.392	2.055	1.392	1.473	1.392	1.695	1.392	0.5864
		1.393	2.112	1.393	1.504	1.393	1.711	1.393	0.5912
		1.394	2.151	1.394	1.532	1.394	1.726	1.394	0.5951
		1.395	2.215	1.395	1.568	1.395	1.744	1.395	0.5987
		1.396	2.269	1.396	1.603	1.396	1.755	1.396	0.6023
		1.397	2.318	1.397	1.639	1.397	1.772	1.397	0.6076
		1.398	2.381	1.398	1.669	1.398	1.791	1.398	0.6134
		1.399	2.452	1.399	1.709	1.399	1.808	1.399	0.6181
		1.4	2.528	1.4	1.754	1.4	1.829	1.4	0.6233
		1.401	2.6	1.401	1.803	1.401	1.843	1.401	0.6278
		1.402	2.684	1.402	1.857	1.402	1.857	1.402	0.6328
		1.403	2.778	1.403	1.902	1.403	1.881	1.403	0.638
		1.404	2.871	1.404	1.956	1.404	1.906	1.404	0.6443
		1.405	2.967	1.405	2.013	1.405	1.917	1.405	0.6505
		1.406	3.07	1.406	2.067	1.406	1.947	1.406	0.6565
		1.407	3.187	1.407	2.132	1.407	1.939	1.407	0.6621
		1.408	3.314	1.408	2.204	1.408	1.968	1.408	0.6707
		1.409	3.435	1.409	2.276	1.409	1.984	1.409	0.6766
		1.41	3.57	1.41	2.36	1.41	2.013	1.41	0.6829
		1.411	3.717	1.411	2.436	1.411	2.068	1.411	0.6913
		1.412	3.861	1.412	2.527	1.412	2.064	1.412	0.6971
		1.413	4.008	1.413	2.615	1.413	2.098	1.413	0.7054
		1.414	4.165	1.414	2.711	1.414	2.125	1.414	0.7148
		1.415	4.351	1.415	2.812	1.415	2.151	1.415	0.7238
		1.416	4.545	1.416	2.918	1.416	2.182	1.416	0.7331
		1.417	4.74	1.417	3.033	1.417	2.207	1.417	0.743
		1.418	4.947	1.418	3.154	1.418	2.236	1.418	0.7526
		1.419	5.177	1.419	3.276	1.419	2.261	1.419	0.7626
		1.42	5.412	1.42	3.405	1.42	2.295	1.42	0.772
		1.421	5.651	1.421	3.544	1.421	2.324	1.421	0.7845
		1.422	5.902	1.422	3.692	1.422	2.354	1.422	0.7962
		1.423	6.168	1.423	3.851	1.423	2.391	1.423	0.8083
		1.424	6.456	1.424	3.994	1.424	2.421	1.424	0.8204
		1.425	6.762	1.425	4.162	1.425	2.459	1.425	0.8346
		1.426	7.072	1.426	4.337	1.426	2.491	1.426	0.8483
		1.427	7.401	1.427	4.524	1.427	2.527	1.427	0.8612
		1.428	7.756	1.428	4.717	1.428	2.566	1.428	0.8751
		1.429	8.119	1.429	4.924	1.429	2.601	1.429	0.8914
		1.43	8.504	1.43	5.143	1.43	2.641	1.43	0.9081
		1.431	8.904	1.431	5.369	1.431	2.681	1.431	0.9248
		1.432	9.32	1.432	5.595	1.432	2.721	1.432	0.942
		1.433	9.748	1.433	5.846	1.433	2.768	1.433	0.9595
		1.434	10.19	1.434	6.102	1.434	2.81	1.434	0.9786
		1.435	10.66	1.435	6.377	1.435	2.859	1.435	0.9985
		1.436	11.16	1.436	6.663	1.436	2.906	1.436	1.02
		1.437	11.68	1.437	6.956	1.437	2.948	1.437	1.041
		1.438	12.2	1.438	7.268	1.438	2.999	1.438	1.064
		1.439	12.76	1.439	7.597	1.439	3.042	1.439	1.088
		1.44	13.34	1.44	7.936	1.44	3.093	1.44	1.113
		1.441	13.95	1.441	8.29	1.441	3.149	1.441	1.137
		1.442	14.57	1.442	8.658	1.442	3.197	1.442	1.164
		1.443	15.21	1.443	9.05	1.443	3.256	1.443	1.193
		1.444	15.9	1.444	9.447	1.444	3.309	1.444	1.221
		1.445	16.6	1.445	9.853	1.445	3.364	1.445	1.25
		1.446	17.33	1.446	10.3	1.446	3.425	1.446	1.282
		1.447	18.07	1.447	10.76	1.447	3.479	1.447	1.313
		1.448	18.84	1.448	11.23	1.448	3.543	1.448	1.346
		1.449	19.64	1.449	11.74	1.449	3.603	1.449	1.382
		1.45	20.47	1.45	12.25	1.45	3.666	1.45	1.416
		1.451	21.33	1.451	12.79	1.451	3.731	1.451	1.454
		1.452	22.21	1.452	13.36	1.452	3.796	1.452	1.491
		1.453	23.13	1.453	13.94	1.453	3.865	1.453	1.531
		1.454	24.07	1.454	14.59	1.454	3.931	1.454	1.572
		1.455	25.04	1.455	15.21	1.455	4	1.455	1.614
		1.456	26.05	1.456	15.87	1.456	4.073	1.456	1.658
		1.457	27.1	1.457	16.56	1.457	4.144	1.457	1.703
		1.458	28.15	1.458	17.27	1.458	4.222	1.458	1.75
		1.459	29.24	1.459	18.01	1.459	4.297	1.459	1.797
		1.46	30.32	1.46	18.78	1.46	4.378	1.46	1.843
		1.461	31.48	1.461	19.58	1.461	4.459	1.461	1.894
		1.462	32.66	1.462	20.41	1.462	4.538	1.462	1.946
		1.463	33.87	1.463	21.27	1.463	4.62	1.463	1.999
		1.464	35.11	1.464	22.16	1.464	4.704	1.464	2.055
		1.465	36.45	1.465	23.11	1.465	4.789	1.465	2.111
		1.466	37.76	1.466	24.09	1.466	4.878	1.466	2.168
		1.467	39.1	1.467	25.12	1.467	4.965	1.467	2.231
		1.468	40.5	1.468	26.2	1.468	5.059	1.468	2.291
		1.469	41.94	1.469	27.71	1.469	5.157	1.469	2.355
		1.47	43.44	1.47	29.15	1.47	5.241	1.47	2.418
		1.471	45.03	1.471	30.86	1.471	5.342	1.471	2.484
		1.472	46.7	1.472	32.18	1.472	5.434	1.472	2.551
		1.473	48.35	1.473	33.47	1.473	5.53	1.473	2.619
		1.474	50.86	1.474	34.79	1.474	5.629	1.474	2.689
		1.475	52.79	1.475	36.19	1.475	5.729	1.475	2.764
		1.476	55.53	1.476	37.64	1.476	5.83	1.476	2.836
		1.477	57.67	1.477	39.1	1.477	5.926	1.477	2.91
		1.478	59.49	1.478	40.51	1.478	6.041	1.478	2.986
		1.479	61.26	1.479	42.03	1.479	6.14	1.479	3.063
		1.48	63	1.48	43.68	1.48	6.243	1.48	3.141
		1.481	64.93	1.481	45.34	1.481	6.354	1.481	3.222
		1.482	66.79	1.482	47.01	1.482	6.467	1.482	3.305
		1.483	68.76	1.483	48.71	1.483	6.571	1.483	3.385
		1.484	70.65	1.484	50.42	1.484	6.677	1.484	3.469
		1.485	72.73	1.485	52.34	1.485	6.787	1.485	3.554
		1.486	75.14	1.486	54.23	1.486	6.929	1.486	3.642
		1.487	77.46	1.487	56.1	1.487	7.044	1.487	3.73
		1.488	79.52	1.488	58.11	1.488	7.143	1.488	3.82
		1.489	81.74	1.489	60.24	1.489	7.235	1.489	3.903
		1.49	83.96	1.49	62.44	1.49	7.377	1.49	3.986
		1.491	86.13	1.491	64.55	1.491	7.493	1.491	4.076
		1.492	88.34	1.492	66.79	1.492	7.607	1.492	4.168
		1.493	90.72	1.493	69.1	1.493	7.726	1.493	4.263
		1.494	93.39	1.494	71.56	1.494	7.86	1.494	4.36
		1.495	95.85	1.495	73.98	1.495	7.98	1.495	4.455
		1.496	97.97	1.496	76.52	1.496	8.11	1.496	4.55
		1.497	100.7	1.497	79.28	1.497	8.23	1.497	4.645
		1.498	103.9	1.498	82.52	1.498	8.37	1.498	4.744
		1.499	106.7	1.499	85.19	1.499	8.5	1.499	4.845
		1.5	109.5	1.5	87.9	1.5	8.63	1.5	4.942
		1.501	112.2	1.501	90.74	1.501	8.76	1.501	5.042
		1.502	114.9	1.502	93.53	1.502	8.89	1.502	5.143
		1.503	118.1	1.503	96.23	1.503	9.02	1.503	5.246
		1.504	121.9	1.504	99.26	1.504	9.16	1.504	5.347
		1.505	125	1.505	101.9	1.505	9.29	1.505	5.449
		1.506	127.8	1.506	104.8	1.506	9.43	1.506	5.55
		1.507	130.6	1.507	108.1	1.507	9.57	1.507	5.654
		1.508	133.7	1.508	111.1	1.508	9.71	1.508	5.756
		1.509	137.4	1.509	113.7	1.509	9.86	1.509	5.86
		1.51	140.4	1.51	117.2	1.51	9.99	1.51	5.964
		1.511	144.4	1.511	123.7	1.511	10.14	1.511	6.068
		1.512	148.8	1.512	127.7	1.512	10.28	1.512	6.178
		1.513	153.4	1.513	130.5	1.513	10.43	1.513	6.285
		1.514	158	1.514	135.4	1.514	10.58	1.514	6.39
		1.515	162.5	1.515	139.9	1.515	10.72	1.515	6.498
		1.516	167.6	1.516	143.9	1.516	10.87	1.516	6.605
		1.517	172.7	1.517	147.9	1.517	11.02	1.517	6.713
		1.518	177.5	1.518	152.4	1.518	11.17	1.518	6.819
		1.519	183.3	1.519	157.2	1.519	11.33	1.519	6.933
		1.52	189.4	1.52	162.8	1.52	11.49	1.52	7.046
		1.521	195.6	1.521	173.4	1.521	11.65	1.521	7.154
		1.522	202.1	1.522	185.7	1.522	11.79	1.522	7.265
		1.523	207.5	1.523	189.8	1.523	11.96	1.523	7.376
		1.524	215.6	1.524	193.3	1.524	12.12	1.524	7.487
		1.525	222.9	1.525	199.2	1.525	12.27	1.525	7.598
		1.526	229.6	1.526	208	1.526	12.43	1.526	7.715
		1.527	235.6	1.527	218	1.527	12.6	1.527	7.831
		1.528	245.5	1.528	227.5	1.528	12.76	1.528	7.943
		1.529	251.1	1.529	234.3	1.529	12.94	1.529	8.051
		1.53	259.4	1.53	241.3	1.53	13.1	1.53	8.163
		1.531	266.8	1.531	248	1.531	13.27	1.531	8.278
		1.532	273.2	1.532	255.6	1.532	13.44	1.532	8.39
		1.533	276.4	1.533	264.4	1.533	13.61	1.533	8.503
		1.534	285.5	1.534	275.7	1.534	13.79	1.534	8.618
		1.535	290.6	1.535	293	1.535	13.96	1.535	8.731
		1.536	298.7	1.536	302	1.536	14.13	1.536	8.845
		1.537	309.8	1.537	302.6	1.537	14.31	1.537	8.957
						1.538	14.49	1.538	9.074
						1.539	14.68	1.539	9.19
						1.54	14.84	1.54	9.304
						1.541	15.02	1.541	9.421
						1.542	15.19	1.542	9.535
						1.543	15.37	1.543	9.65
						1.544	15.56	1.544	9.763
						1.545	15.73	1.545	9.879
						1.546	15.92	1.546	9.997
						1.547	16.11	1.547	10.11
						1.548	16.3	1.548	10.23
						1.549	16.49	1.549	10.35
						1.55	16.68	1.55	10.47
						1.551	16.88	1.551	10.59
						1.552	17.08	1.552	10.71
						1.553	17.27	1.553	10.83
						1.554	17.46	1.554	10.94
						1.555	17.65	1.555	11.06
						1.556	17.84	1.556	11.18
						1.557	18.04	1.557	11.3
						1.558	18.23	1.558	11.43
						1.559	18.45	1.559	11.55
						1.56	18.65	1.56	11.67
						1.561	18.85	1.561	11.8
						1.562	19.05	1.562	11.92
						1.563	19.22	1.563	12.04
						1.564	19.43	1.564	12.16
						1.565	19.64	1.565	12.28
						1.566	19.84	1.566	12.41
						1.567	20.05	1.567	12.53
						1.568	20.26	1.568	12.65
						1.569	20.47	1.569	12.78
						1.57	20.68	1.57	12.9
						1.571	20.9	1.571	13.03
						1.572	21.11	1.572	13.15
						1.573	21.33	1.573	13.28
						1.574	21.54	1.574	13.4
						1.575	21.74	1.575	13.52
						1.576	21.96	1.576	13.65
						1.577	22.17	1.577	13.77
						1.578	22.38	1.578	13.89
						1.579	22.59	1.579	14.02
						1.58	22.8	1.58	14.14
						1.581	23.02	1.581	14.27
						1.582	23.23	1.582	14.39
						1.583	23.44	1.583	14.51
						1.584	23.66	1.584	14.64
						1.585	23.87	1.585	14.76
						1.586	24.08	1.586	14.89
						1.587	24.3	1.587	15.01
						1.588	24.5	1.588	15.13
						1.589	24.71	1.589	15.26
						1.59	24.93	1.59	15.39
						1.591	25.14	1.591	15.51
						1.592	25.36	1.592	15.65
						1.593	25.6	1.593	15.77
						1.594	25.82	1.594	15.9
						1.595	26.09	1.595	16.02
						1.596	26.27	1.596	16.15
						1.597	26.47	1.597	16.27
						1.598	26.67	1.598	16.4
						1.599	26.86	1.599	16.52
						1.6	27.06	1.6	16.65
						1.601	27.28	1.601	16.78
						1.602	27.49	1.602	16.91
						1.603	27.7	1.603	17.05
						1.604	27.91	1.604	17.17
						1.605	28.13	1.605	17.3
						1.606	28.34	1.606	17.43
						1.607	28.55	1.607	17.55
						1.608	28.76	1.608	17.67
						1.609	28.98	1.609	17.8
						1.61	29.19	1.61	17.93
						1.611	29.42	1.611	18.06
						1.612	29.62	1.612	18.19
						1.613	29.82	1.613	18.31
						1.614	30.04	1.614	18.44
						1.615	30.26	1.615	18.58
						1.616	30.46	1.616	18.7
						1.617	30.66	1.617	18.83
						1.618	30.88	1.618	18.96
						1.619	31.09	1.619	19.09
						1.62	31.29	1.62	19.22
						1.621	31.51	1.621	19.35
						1.622	31.72	1.622	19.49
						1.623	31.92	1.623	19.61
						1.624	32.13	1.624	19.74
						1.625	32.31	1.625	19.87
						1.626	32.52	1.626	20
						1.627	32.72	1.627	20.13
						1.628	32.92	1.628	20.27
						1.629	33.12	1.629	20.39
						1.63	33.32	1.63	20.52
						1.631	33.52	1.631	20.66
						1.632	33.75	1.632	20.79
						1.633	33.93	1.633	20.92
						1.634	34.13	1.634	21.06
						1.635	34.36	1.635	21.19
						1.636	34.63	1.636	21.32
						1.637	34.79	1.637	21.45
						1.638	34.98	1.638	21.58
						1.639	35.18	1.639	21.71
						1.64	35.47	1.64	21.85
						1.641	35.66	1.641	21.98
						1.642	35.82	1.642	22.12
						1.643	35.99	1.643	22.25
						1.644	36.18	1.644	22.38
						1.645	36.43	1.645	22.52
						1.646	36.63	1.646	22.65
						1.647	36.8	1.647	22.79
						1.648	37	1.648	22.93
						1.649	37.2	1.649	23.07
						1.65	37.39	1.65	23.21
						1.651	37.57	1.651	23.34
						1.652	37.73	1.652	23.48
						1.653	37.91	1.653	23.62
						1.654	38.08	1.654	23.75
						1.655	38.31	1.655	23.89
						1.656	38.5	1.656	24.02
						1.657	38.69	1.657	24.15
						1.658	38.86	1.658	24.29
						1.659	39.03	1.659	24.42
						1.66	39.2	1.66	24.56
						1.661	39.39	1.661	24.7
						1.662	39.57	1.662	24.84
						1.663	39.75	1.663	24.97
						1.664	39.93	1.664	25.11
						1.665	40.1	1.665	25.24
						1.666	40.28	1.666	25.38
						1.667	40.45	1.667	25.51
						1.668	40.62	1.668	25.64
						1.669	40.77	1.669	25.77
						1.67	40.93	1.67	25.91
						1.671	41.08	1.671	26.05
						1.672	41.26	1.672	26.18
						1.673	41.46	1.673	26.33
						1.674	41.68	1.674	26.46
						1.675	41.8	1.675	26.59
						1.676	42.03	1.676	26.73
						1.677	42.19	1.677	26.86
						1.678	42.33	1.678	27
						1.679	42.48	1.679	27.13
						1.68	42.68	1.68	27.27
						1.681	42.87	1.681	27.41
						1.682	42.99	1.682	27.54
						1.683	43.13	1.683	27.69
						1.684	43.26	1.684	27.82
						1.685	43.46	1.685	27.95
						1.686	43.6	1.686	28.09
						1.687	43.76	1.687	28.22
						1.688	43.92	1.688	28.35
						1.689	44.08	1.689	28.49
						1.69	44.49	1.69	28.63
						1.691	45.68	1.691	28.76
						1.692	46.85	1.692	28.89
						1.693	47.05	1.693	29.02
						1.694	47.09	1.694	29.16
						1.695	47.16	1.695	29.3
						1.696	47.21	1.696	29.43
						1.697	47.28	1.697	29.56
						1.698	47.43	1.698	29.69
						1.699	47.59	1.699	29.83
						1.7	47.61	1.7	29.96
						1.701	47.7	1.701	30.09
						1.702	47.78	1.702	30.22
						1.703	47.87	1.703	30.35
						1.704	47.97	1.704	30.48
						1.705	48.06	1.705	30.62
						1.706	48.15	1.706	30.74
						1.707	48.27	1.707	30.88
						1.708	48.34	1.708	31.01
						1.709	48.42	1.709	31.15
						1.71	48.5	1.71	31.28
						1.711	48.64	1.711	31.42
						1.712	48.98	1.712	31.54
						1.713	48.94	1.713	31.67
						1.714	48.95	1.714	31.8
						1.715	48.96	1.715	31.93
								1.716	32.06
								1.717	32.19
								1.718	32.32
								1.719	32.45
								1.72	32.58
								1.721	32.72
								1.722	32.85
								1.723	32.98
								1.724	33.1
								1.725	33.23
								1.726	33.35
								1.727	33.48
								1.728	33.6
								1.729	33.72
								1.73	33.85
								1.731	33.98
								1.732	34.1
								1.733	34.23
								1.734	34.36
								1.735	34.47
								1.736	34.6
								1.737	34.72
								1.738	34.85
								1.739	34.97
								1.74	35.09
								1.741	35.21
								1.742	35.33
								1.743	35.44
								1.744	35.57
								1.745	35.68
								1.746	35.8
								1.747	35.92
								1.748	36.03
								1.749	36.15
								1.75	36.27
								1.751	36.41
								1.752	36.53
								1.753	36.64
								1.754	36.76
								1.755	36.88
								1.756	36.99
								1.757	37.1
								1.758	37.21
								1.759	37.32
								1.76	37.44
								1.761	37.57
								1.762	37.68
								1.763	37.83
								1.764	37.94
								1.765	38.05
								1.766	38.15
								1.767	38.27
								1.768	38.36
								1.769	38.46
								1.77	38.57
								1.771	38.72
								1.772	38.84
								1.773	38.94
								1.774	39.04
								1.775	39.15
								1.776	39.26
								1.777	39.35
								1.778	39.46
								1.779	39.56
								1.78	39.72
								1.781	39.82
								1.782	39.89
								1.783	39.98
								1.784	40.09
								1.785	40.19
								1.786	40.28
								1.787	40.39
								1.788	40.48
								1.789	40.56
								1.79	40.66
								1.791	40.75
								1.792	40.85
								1.793	40.94
								1.794	41.04
								1.795	41.13
								1.796	41.21
								1.797	41.33
								1.798	41.41
								1.799	41.49
								1.8	41.59
								1.801	41.69
								1.802	41.77
								1.803	41.87
								1.804	41.94
								1.805	42.03
								1.806	42.12
								1.807	42.23
								1.808	42.31
								1.809	42.37
								1.81	42.45
								1.811	42.53
								1.812	42.6
								1.813	42.71
								1.814	42.8
								1.815	42.89
								1.816	42.95
								1.817	43.01
								1.818	43.07
								1.819	43.15
								1.82	43.25
								1.821	43.32
								1.822	43.38
								1.823	43.44
								1.824	43.52
								1.825	43.57
								1.826	43.67
								1.827	43.72
								1.828	43.78
								1.829	43.85
								1.83	43.9
								1.831	43.97
								1.832	44.08
								1.833	44.12
								1.834	44.17
								1.835	44.22
								1.836	44.27
								1.837	44.33
								1.838	44.39
								1.839	44.45
								1.84	44.52
								1.841	44.59
								1.842	44.63
								1.843	44.67
								1.844	44.74
								1.845	44.78
								1.846	44.85
								1.847	44.9
								1.848	44.97
								1.849	45.03
								1.85	45.1
								1.851	45.14
								1.852	45.23
								1.853	45.25
								1.854	45.3
								1.855	45.35
								1.856	45.39
								1.857	45.44
								1.858	45.49
								1.859	45.54
								1.86	45.57
								1.861	45.63
								1.862	45.67
								1.863	45.7
								1.864	45.73
								1.865	45.79
								1.866	45.85
								1.867	45.89
								1.868	45.95
								1.869	45.97
								1.87	46.02
								1.871	46.11
								1.872	46.1
								1.873	46.11
								1.874	46.12
								1.875	46.17
								1.876	46.19
								1.877	46.23
								1.878	46.27
								1.879	46.31
								1.88	46.33
								1.881	46.35
								1.882	46.36
								1.883	46.38
								1.884	46.4
								1.885	46.42
								1.886	46.44
								1.887	46.46
								1.888	46.47
								1.889	46.49
								1.89	46.51
								1.891	46.51
								1.892	46.56
								1.893	46.57
								1.894	46.58
								1.895	46.61
								1.896	46.63
								1.897	46.64
								1.898	46.64
								1.899	46.65

## Sheet: Figure 3d
Figure 3d
	Axis	X: Time (h)	Y: E-iR (V vs. RHE)	X: Time (h)	Y: E-iR (V vs. RHE)
	Sample		Er-RuOx		Com. RuO2
		0.000482672	1.4469	0.000482672	1.5447
		0.000965344	1.4489	0.000965344	1.5484
		0.00145	1.4499	0.00145	1.5511
		0.00193	1.4505	0.00193	1.5531
		0.00241	1.451	0.00241	1.5551
		0.0029	1.4514	0.0029	1.5569
		0.00338	1.4518	0.00338	1.5583
		0.00386	1.452	0.00386	1.5597
		0.00434	1.4522	0.00434	1.5611
		0.00483	1.4524	0.00483	1.5624
		0.00531	1.4526	0.00531	1.5637
		0.00579	1.4528	0.00579	1.565
		0.00627	1.453	0.00627	1.5661
		0.00676	1.4531	0.00676	1.5671
		0.00724	1.4532	0.00724	1.5682
		0.00772	1.4534	0.00772	1.5693
		0.00821	1.4535	0.00821	1.5704
		0.00869	1.4535	0.00869	1.5711
		0.00917	1.4537	0.00917	1.5718
		0.00965	1.4538	0.00965	1.5727
		0.01014	1.4539	0.01014	1.5738
		0.01062	1.454	0.01062	1.5747
		0.0111	1.4541	0.0111	1.5758
		0.01158	1.4541	0.01158	1.5767
		0.01207	1.4541	0.01207	1.5773
		0.01255	1.4541	0.01255	1.5782
		0.01303	1.4541	0.01303	1.5791
		0.01351	1.4542	0.01351	1.5797
		0.014	1.4543	0.014	1.5802
		0.01448	1.4544	0.01448	1.5806
		0.01496	1.4544	0.01496	1.5815
		0.01545	1.4545	0.01545	1.5823
		0.01593	1.4545	0.01593	1.5831
		0.01641	1.4546	0.01641	1.5837
		0.01689	1.4546	0.01689	1.5843
		0.01738	1.4547	0.01738	1.5847
		0.01786	1.4548	0.01786	1.5851
		0.01834	1.4547	0.01834	1.5857
		0.01882	1.4548	0.01882	1.5864
		0.01931	1.4549	0.01931	1.587
		0.01979	1.4549	0.01979	1.5877
		0.02027	1.4549	0.02027	1.5881
		0.02075	1.4549	0.02075	1.5889
		0.02124	1.4549	0.02124	1.5895
		0.02172	1.455	0.02172	1.5898
		0.0222	1.4551	0.0222	1.5904
		0.02269	1.4551	0.02269	1.591
		0.02317	1.4552	0.02317	1.5917
		0.02365	1.4552	0.02365	1.5922
		0.02413	1.4552	0.02413	1.5928
		0.02462	1.4553	0.02462	1.593
		0.0251	1.4553	0.0251	1.5937
		0.02558	1.4553	0.02558	1.5938
		0.02606	1.4554	0.02606	1.5945
		0.02655	1.4554	0.02655	1.5952
		0.02703	1.4555	0.02703	1.5956
		0.02751	1.4555	0.02751	1.596
		0.02799	1.4556	0.02799	1.5967
		0.02848	1.4556	0.02848	1.5973
		0.02896	1.4556	0.02896	1.5978
		0.02944	1.4556	0.02944	1.5984
		0.02993	1.4557	0.02993	1.5989
		0.03041	1.4558	0.03041	1.5993
		0.03089	1.4558	0.03089	1.5996
		0.03137	1.4558	0.03137	1.6
		0.03186	1.4558	0.03186	1.6005
		0.03234	1.4558	0.03234	1.6009
		0.03282	1.4558	0.03282	1.6013
		0.0333	1.4558	0.0333	1.6017
		0.03379	1.4558	0.03379	1.6018
		0.03427	1.4559	0.03427	1.6023
		0.03475	1.4559	0.03475	1.6026
		0.03524	1.456	0.03524	1.6028
		0.03572	1.456	0.03572	1.6028
		0.0362	1.456	0.0362	1.6032
		0.03668	1.456	0.03668	1.6029
		0.03717	1.4561	0.03717	1.6033
		0.03765	1.4561	0.03765	1.6039
		0.03813	1.4561	0.03813	1.6043
		0.03861	1.4561	0.03861	1.6046
		0.0391	1.4559	0.0391	1.605
		0.03958	1.456	0.03958	1.6055
		0.04006	1.456	0.04006	1.6059
		0.04054	1.456	0.04054	1.606
		0.04103	1.4561	0.04103	1.6062
		0.04151	1.4561	0.04151	1.6066
		0.04199	1.4562	0.04199	1.607
		0.04248	1.4562	0.04248	1.6075
		0.04296	1.4563	0.04296	1.6079
		0.04344	1.4563	0.04344	1.6084
		0.04392	1.4563	0.04392	1.6086
		0.04441	1.4563	0.04441	1.609
		0.04489	1.4562	0.04489	1.6095
		0.04537	1.4563	0.04537	1.6098
		0.04585	1.4563	0.04585	1.61
		0.04634	1.4563	0.04634	1.6092
		0.04682	1.4564	0.04682	1.6098
		0.0473	1.4564	0.0473	1.6103
		0.04778	1.4564	0.04778	1.6106
		0.04827	1.4565	0.04827	1.6106
		0.04875	1.4564	0.04875	1.6106
		0.04923	1.4565	0.04923	1.611
		0.04972	1.4565	0.04972	1.6117
		0.0502	1.4565	0.0502	1.6114
		0.05068	1.4565	0.05068	1.6117
		0.05116	1.4565	0.05116	1.6118
		0.05165	1.4565	0.05165	1.6124
		0.05213	1.4565	0.05213	1.6123
		0.05261	1.4565	0.05261	1.6123
		0.05309	1.4566	0.05309	1.6123
		0.05358	1.4566	0.05358	1.6127
		0.05406	1.4566	0.05406	1.6132
		0.05454	1.4567	0.05454	1.6134
		0.05502	1.4567	0.05502	1.6136
		0.05551	1.4567	0.05551	1.6138
		0.05599	1.4567	0.05599	1.6143
		0.05647	1.4567	0.05647	1.615
		0.05696	1.4568	0.05696	1.6148
		0.05744	1.4568	0.05744	1.6151
		0.05792	1.4568	0.05792	1.6152
		0.0584	1.4568	0.0584	1.6155
		0.05889	1.4568	0.05889	1.6156
		0.05937	1.4569	0.05937	1.616
		0.05985	1.4569	0.05985	1.6164
		0.06033	1.4569	0.06033	1.6165
		0.06082	1.4569	0.06082	1.6166
		0.0613	1.4569	0.0613	1.6168
		0.06178	1.4569	0.06178	1.617
		0.06226	1.4569	0.06226	1.6169
		0.06275	1.4569	0.06275	1.6171
		0.06323	1.4569	0.06323	1.6169
		0.06371	1.457	0.06371	1.617
		0.0642	1.457	0.0642	1.6174
		0.06468	1.457	0.06468	1.6172
		0.06516	1.457	0.06516	1.6175
		0.06564	1.457	0.06564	1.6177
		0.06613	1.457	0.06613	1.6182
		0.06661	1.457	0.06661	1.618
		0.06709	1.4571	0.06709	1.6184
		0.06757	1.4568	0.06757	1.6187
		0.06806	1.4568	0.06806	1.6187
		0.06854	1.4569	0.06854	1.6186
		0.06902	1.4569	0.06902	1.6188
		0.0695	1.4569	0.0695	1.6191
		0.06999	1.4569	0.06999	1.6195
		0.07047	1.4569	0.07047	1.6195
		0.07095	1.4569	0.07095	1.6196
		0.07144	1.4569	0.07144	1.62
		0.07192	1.457	0.07192	1.6201
		0.0724	1.457	0.0724	1.6201
		0.07288	1.457	0.07288	1.6202
		0.07337	1.457	0.07337	1.6204
		0.07385	1.457	0.07385	1.6202
		0.07433	1.457	0.07433	1.62
		0.07481	1.457	0.07481	1.6204
		0.0753	1.4571	0.0753	1.6124
		0.07578	1.4571	0.07578	1.6144
		0.07626	1.4571	0.07626	1.6154
		0.07674	1.4571	0.07674	1.616
		0.07723	1.4571	0.07723	1.6162
		0.07771	1.4571	0.07771	1.6167
		0.07819	1.4572	0.07819	1.6171
		0.07868	1.4572	0.07868	1.6175
		0.07916	1.4572	0.07916	1.6175
		0.07964	1.4572	0.07964	1.6178
		0.08012	1.4572	0.08012	1.618
		0.08061	1.4572	0.08061	1.6182
		0.08109	1.4572	0.08109	1.6189
		0.08157	1.4572	0.08157	1.6192
		0.08205	1.4572	0.08205	1.6194
		0.08254	1.4573	0.08254	1.6195
		0.08302	1.4573	0.08302	1.6196
		0.0835	1.4574	0.0835	1.6198
		0.08398	1.4574	0.08398	1.6202
		0.08447	1.4574	0.08447	1.6197
		0.08495	1.4574	0.08495	1.6199
		0.08543	1.4574	0.08543	1.6201
		0.08592	1.4574	0.08592	1.62
		0.0864	1.4574	0.0864	1.6202
		0.08688	1.457	0.08688	1.6204
		0.08736	1.4571	0.08736	1.6207
		0.08785	1.4571	0.08785	1.621
		0.08833	1.4571	0.08833	1.6211
		0.08881	1.4572	0.08881	1.6211
		0.08929	1.4572	0.08929	1.6214
		0.08978	1.4572	0.08978	1.621
		0.09026	1.4572	0.09026	1.6213
		0.09074	1.4572	0.09074	1.6218
		0.09123	1.4571	0.09123	1.6218
		0.09171	1.4571	0.09171	1.6218
		0.09219	1.4571	0.09219	1.6221
		0.09267	1.4572	0.09267	1.6224
		0.09316	1.4572	0.09316	1.6218
		0.09364	1.4572	0.09364	1.622
		0.09412	1.4572	0.09412	1.6223
		0.0946	1.4572	0.0946	1.6226
		0.09509	1.4572	0.09509	1.6223
		0.09557	1.4573	0.09557	1.6221
		0.09605	1.4573	0.09605	1.6225
		0.09653	1.4572	0.09653	1.6228
		0.09702	1.4573	0.09702	1.623
		0.0975	1.4572	0.0975	1.6228
		0.09798	1.4573	0.09798	1.6229
		0.09847	1.4573	0.09847	1.6233
		0.09895	1.4573	0.09895	1.6234
		0.09943	1.4573	0.09943	1.6236
		0.09991	1.4574	0.09991	1.6238
		0.1004	1.4574	0.1004	1.6237
		0.10088	1.4574	0.10088	1.6238
		0.10136	1.4574	0.10136	1.624
		0.10184	1.4575	0.10184	1.6242
		0.10233	1.4574	0.10233	1.6246
		0.10281	1.4574	0.10281	1.6247
		0.10329	1.4574	0.10329	1.6248
		0.10377	1.4574	0.10377	1.625
		0.10426	1.4574	0.10426	1.6249
		0.10474	1.4575	0.10474	1.6246
		0.10522	1.4575	0.10522	1.6243
		0.10571	1.4575	0.10571	1.6243
		0.10619	1.4575	0.10619	1.6245
		0.10667	1.4575	0.10667	1.6244
		0.10715	1.4575	0.10715	1.6246
		0.10764	1.4575	0.10764	1.6246
		0.10812	1.4575	0.10812	1.6244
		0.1086	1.4576	0.1086	1.6247
		0.10908	1.4575	0.10908	1.6252
		0.10957	1.4576	0.10957	1.6249
		0.11005	1.4575	0.11005	1.6245
		0.11053	1.4575	0.11053	1.6248
		0.11101	1.4576	0.11101	1.6253
		0.1115	1.4576	0.1115	1.6252
		0.11198	1.4576	0.11198	1.6255
		0.11246	1.4576	0.11246	1.6256
		0.11295	1.4576	0.11295	1.6259
		0.11343	1.4576	0.11343	1.626
		0.11391	1.4577	0.11391	1.6263
		0.11439	1.4577	0.11439	1.6257
		0.11488	1.4574	0.11488	1.626
		0.11536	1.4575	0.11536	1.626
		0.11584	1.4575	0.11584	1.6263
		0.11632	1.4575	0.11632	1.6256
		0.11681	1.4575	0.11681	1.6262
		0.11729	1.4574	0.11729	1.6265
		0.11777	1.4574	0.11777	1.6267
		0.11825	1.4575	0.11825	1.6264
		0.11874	1.4575	0.11874	1.6266
		0.11922	1.4575	0.11922	1.6269
		0.1197	1.4575	0.1197	1.6263
		0.12019	1.4576	0.12019	1.6262
		0.12067	1.4576	0.12067	1.6262
		0.12115	1.4576	0.12115	1.6263
		0.12163	1.4577	0.12163	1.6264
		0.12212	1.4577	0.12212	1.6265
		0.1226	1.4577	0.1226	1.6261
		0.12308	1.4577	0.12308	1.6265
		0.12356	1.4577	0.12356	1.6267
		0.12405	1.4576	0.12405	1.6265
		0.12453	1.4577	0.12453	1.6266
		0.12501	1.4577	0.12501	1.6268
		0.12549	1.4577	0.12549	1.6274
		0.12598	1.4577	0.12598	1.627
		0.12646	1.4577	0.12646	1.6272
		0.12694	1.4577	0.12694	1.6273
		0.12743	1.4578	0.12743	1.6278
		0.12791	1.4578	0.12791	1.6274
		0.12839	1.4578	0.12839	1.6276
		0.12887	1.4578	0.12887	1.6274
		0.12936	1.4578	0.12936	1.6276
		0.12984	1.4578	0.12984	1.6279
		0.13032	1.4578	0.13032	1.6279
		0.1308	1.4578	0.1308	1.6283
		0.13129	1.4578	0.13129	1.6284
		0.13177	1.4579	0.13177	1.6281
		0.13225	1.4579	0.13225	1.6284
		0.13273	1.4579	0.13273	1.6288
		0.13322	1.4579	0.13322	1.6287
		0.1337	1.4579	0.1337	1.6284
		0.13418	1.4579	0.13418	1.6285
		0.13467	1.4579	0.13467	1.6288
		0.13515	1.458	0.13515	1.6284
		0.13563	1.458	0.13563	1.6287
		0.13611	1.458	0.13611	1.6289
		0.1366	1.4581	0.1366	1.6289
		0.13708	1.4581	0.13708	1.6291
		0.13756	1.4581	0.13756	1.6293
		0.13804	1.4581	0.13804	1.6287
		0.13853	1.458	0.13853	1.6291
		0.13901	1.458	0.13901	1.6292
		0.13949	1.458	0.13949	1.6289
		0.13997	1.458	0.13997	1.6291
		0.14046	1.458	0.14046	1.6294
		0.14094	1.4579	0.14094	1.6294
		0.14142	1.458	0.14142	1.6296
		0.14191	1.458	0.14191	1.6299
		0.14239	1.458	0.14239	1.6298
		0.14287	1.458	0.14287	1.6297
		0.14335	1.4581	0.14335	1.6296
		0.14384	1.4581	0.14384	1.6298
		0.14432	1.4581	0.14432	1.6298
		0.1448	1.4581	0.1448	1.63
		0.14528	1.4581	0.14528	1.63
		0.14577	1.4581	0.14577	1.6302
		0.14625	1.4581	0.14625	1.6299
		0.14673	1.4581	0.14673	1.6295
		0.14721	1.4582	0.14721	1.629
		0.1477	1.4583	0.1477	1.6293
		0.14818	1.4582	0.14818	1.6297
		0.14866	1.4583	0.14866	1.6295
		0.14915	1.4582	0.14915	1.6297
		0.14963	1.4582	0.14963	1.6299
		0.15011	1.4583	0.15011	1.6303
		0.15059	1.4583	0.15059	1.6304
		0.15108	1.4583	0.15108	1.6299
		0.15156	1.4581	0.15156	1.63
		0.15204	1.4581	0.15204	1.6302
		0.15252	1.4581	0.15252	1.6301
		0.15301	1.4582	0.15301	1.6304
		0.15349	1.4582	0.15349	1.6306
		0.15397	1.4582	0.15397	1.6307
		0.15446	1.4582	0.15446	1.6308
		0.15494	1.4583	0.15494	1.631
		0.15542	1.4583	0.15542	1.6256
		0.1559	1.4583	0.1559	1.6261
		0.15639	1.4583	0.15639	1.6264
		0.15687	1.4583	0.15687	1.627
		0.15735	1.4584	0.15735	1.6276
		0.15783	1.4584	0.15783	1.628
		0.15832	1.4585	0.15832	1.6278
		0.1588	1.4585	0.1588	1.6277
		0.15928	1.4584	0.15928	1.6274
		0.15976	1.4584	0.15976	1.6277
		0.16025	1.4585	0.16025	1.6279
		0.16073	1.4585	0.16073	1.628
		0.16121	1.4585	0.16121	1.6285
		0.1617	1.4585	0.1617	1.629
		0.16218	1.4585	0.16218	1.6289
		0.16266	1.4585	0.16266	1.629
		0.16314	1.4585	0.16314	1.6294
		0.16363	1.4585	0.16363	1.6293
		0.16411	1.4585	0.16411	1.6295
		0.16459	1.4585	0.16459	1.6296
		0.16507	1.4585	0.16507	1.6297
		0.16556	1.4585	0.16556	1.6301
		0.16604	1.4585	0.16604	1.6302
		0.16652	1.4586	0.16652	1.63
		0.167	1.4585	0.167	1.6302
		0.16749	1.4585	0.16749	1.6304
		0.16797	1.4585	0.16797	1.6304
		0.16845	1.4586	0.16845	1.6299
		0.16894	1.4586	0.16894	1.6299
		0.16942	1.4586	0.16942	1.6299
		0.1699	1.4586	0.1699	1.6299
		0.17038	1.4586	0.17038	1.6303
		0.17087	1.4586	0.17087	1.6306
		0.17135	1.4586	0.17135	1.6307
		0.17183	1.4586	0.17183	1.6304
		0.17231	1.4586	0.17231	1.6301
		0.1728	1.4586	0.1728	1.6295
		0.17328	1.4586	0.17328	1.6296
		0.17376	1.4586	0.17376	1.6291
		0.17424	1.4586	0.17424	1.6295
		0.17473	1.4586	0.17473	1.6298
		0.17521	1.4587	0.17521	1.6298
		0.17569	1.4587	0.17569	1.6303
		0.17618	1.4587	0.17618	1.6304
		0.17666	1.4587	0.17666	1.6308
		0.17714	1.4587	0.17714	1.6308
		0.17762	1.4587	0.17762	1.6301
		0.17811	1.4587	0.17811	1.6304
		0.17859	1.4587	0.17859	1.6303
		0.17907	1.4587	0.17907	1.6306
		0.17955	1.4588	0.17955	1.6308
		0.18004	1.4588	0.18004	1.6307
		0.18052	1.4588	0.18052	1.6308
		0.181	1.4588	0.181	1.631
		0.18148	1.4588	0.18148	1.6311
		0.18197	1.4588	0.18197	1.6307
		0.18245	1.4588	0.18245	1.6304
		0.18293	1.4588	0.18293	1.6304
		0.18342	1.4588	0.18342	1.6304
		0.1839	1.4588	0.1839	1.6307
		0.18438	1.4584	0.18438	1.6306
		0.18486	1.4584	0.18486	1.6312
		0.18535	1.4585	0.18535	1.6312
		0.18583	1.4585	0.18583	1.6311
		0.18631	1.4585	0.18631	1.6312
		0.18679	1.4585	0.18679	1.6308
		0.18728	1.4585	0.18728	1.6308
		0.18776	1.4585	0.18776	1.6308
		0.18824	1.4586	0.18824	1.6311
		0.18872	1.4586	0.18872	1.631
		0.18921	1.4587	0.18921	1.6313
		0.18969	1.4587	0.18969	1.6314
		0.19017	1.4587	0.19017	1.6319
		0.19066	1.4587	0.19066	1.6312
		0.19114	1.4587	0.19114	1.6315
		0.19162	1.4587	0.19162	1.6318
		0.1921	1.4587	0.1921	1.632
		0.19259	1.4587	0.19259	1.6319
		0.19307	1.4588	0.19307	1.6322
		0.19355	1.4588	0.19355	1.6324
		0.19403	1.4588	0.19403	1.6323
		0.19452	1.4587	0.19452	1.6326
		0.195	1.4588	0.195	1.6324
		0.19548	1.4588	0.19548	1.6323
		0.19596	1.4588	0.19596	1.6318
		0.19645	1.4588	0.19645	1.632
		0.19693	1.4588	0.19693	1.6323
		0.19741	1.4588	0.19741	1.6327
		0.1979	1.4587	0.1979	1.6323
		0.19838	1.4587	0.19838	1.632
		0.19886	1.4587	0.19886	1.6325
		0.19934	1.4587	0.19934	1.6327
		0.19983	1.4587	0.19983	1.6322
		0.20031	1.4587	0.20031	1.6323
		0.20079	1.4588	0.20079	1.6326
		0.20127	1.4588	0.20127	1.6324
		0.20176	1.4588	0.20176	1.6324
		0.20224	1.4588	0.20224	1.6323
		0.20272	1.4588	0.20272	1.6322
		0.2032	1.4587	0.2032	1.6322
		0.20369	1.4588	0.20369	1.6325
		0.20417	1.4588	0.20417	1.6329
		0.20465	1.4588	0.20465	1.6319
		0.20514	1.4588	0.20514	1.6324
		0.20562	1.4589	0.20562	1.6327
		0.2061	1.4589	0.2061	1.6324
		0.20658	1.4589	0.20658	1.6328
		0.20707	1.4589	0.20707	1.6332
		0.20755	1.4589	0.20755	1.6334
		0.20803	1.4589	0.20803	1.6332
		0.20851	1.4589	0.20851	1.6332
		0.209	1.4586	0.209	1.6325
		0.20948	1.4586	0.20948	1.6326
		0.20996	1.4587	0.20996	1.6324
		0.21045	1.4587	0.21045	1.6327
		0.21093	1.4587	0.21093	1.6331
		0.21141	1.4587	0.21141	1.6331
		0.21189	1.4587	0.21189	1.6335
		0.21238	1.4587	0.21238	1.6333
		0.21286	1.4588	0.21286	1.6337
		0.21334	1.4588	0.21334	1.6331
		0.21382	1.4587	0.21382	1.633
		0.21431	1.4587	0.21431	1.6331
		0.21479	1.4588	0.21479	1.6332
		0.21527	1.4588	0.21527	1.6334
		0.21575	1.4588	0.21575	1.6336
		0.21624	1.4589	0.21624	1.6337
		0.21672	1.4589	0.21672	1.6336
		0.2172	1.4589	0.2172	1.6338
		0.21769	1.4589	0.21769	1.6341
		0.21817	1.4589	0.21817	1.6338
		0.21865	1.4589	0.21865	1.6337
		0.21913	1.4589	0.21913	1.6339
		0.21962	1.4589	0.21962	1.6341
		0.2201	1.4589	0.2201	1.6342
		0.22058	1.4589	0.22058	1.6345
		0.22106	1.4589	0.22106	1.6345
		0.22155	1.459	0.22155	1.6342
		0.22203	1.4589	0.22203	1.6335
		0.22251	1.459	0.22251	1.6335
		0.22299	1.459	0.22299	1.6335
		0.22348	1.459	0.22348	1.6338
		0.22396	1.4589	0.22396	1.6337
		0.22444	1.459	0.22444	1.6338
		0.22493	1.459	0.22493	1.634
		0.22541	1.459	0.22541	1.6342
		0.22589	1.459	0.22589	1.6336
		0.22637	1.4589	0.22637	1.634
		0.22686	1.4589	0.22686	1.6342
		0.22734	1.4589	0.22734	1.6346
		0.22782	1.4589	0.22782	1.6348
		0.2283	1.4589	0.2283	1.6354
		0.22879	1.4589	0.22879	1.6357
		0.22927	1.4589	0.22927	1.636
		0.22975	1.4589	0.22975	1.6357
		0.23023	1.459	0.23023	1.6361
		0.23072	1.459	0.23072	1.6355
		0.2312	1.459	0.2312	1.6353
		0.23168	1.4591	0.23168	1.6347
		0.23217	1.4591	0.23217	1.6301
		0.23265	1.4591	0.23265	1.6314
		0.23313	1.4591	0.23313	1.6318
		0.23361	1.4591	0.23361	1.6319
		0.2341	1.4592	0.2341	1.6325
		0.23458	1.4591	0.23458	1.6328
		0.23506	1.4592	0.23506	1.6326
		0.23554	1.4592	0.23554	1.6336
		0.23603	1.4591	0.23603	1.6336
		0.23651	1.4591	0.23651	1.634
		0.23699	1.4591	0.23699	1.6341
		0.23747	1.4591	0.23747	1.6345
		0.23796	1.4592	0.23796	1.6343
		0.23844	1.4592	0.23844	1.6343
		0.23892	1.4592	0.23892	1.6347
		0.23941	1.4592	0.23941	1.6342
		0.23989	1.4592	0.23989	1.6342
		0.24037	1.4592	0.24037	1.6342
		0.24085	1.4592	0.24085	1.6339
		0.24134	1.4592	0.24134	1.6341
		0.24182	1.4591	0.24182	1.6343
		0.2423	1.4591	0.2423	1.6345
		0.24278	1.4591	0.24278	1.6349
		0.24327	1.4591	0.24327	1.6352
		0.24375	1.4591	0.24375	1.6349
		0.24423	1.4591	0.24423	1.6343
		0.24471	1.4591	0.24471	1.6352
		0.2452	1.4592	0.2452	1.6355
		0.24568	1.4592	0.24568	1.6353
		0.24616	1.4592	0.24616	1.6353
		0.24665	1.4592	0.24665	1.6358
		0.24713	1.4592	0.24713	1.636
		0.24761	1.4593	0.24761	1.6359
		0.24809	1.4593	0.24809	1.6363
		0.24858	1.4593	0.24858	1.6361
		0.24906	1.4593	0.24906	1.6357
		0.24954	1.4593	0.24954	1.636
		0.25002	1.4593	0.25002	1.6359
		0.25051	1.4593	0.25051	1.6359
		0.25099	1.4593	0.25099	1.6363
		0.25147	1.4593	0.25147	1.6362
		0.25195	1.4592	0.25195	1.6363
		0.25244	1.4592	0.25244	1.6363
		0.25292	1.4592	0.25292	1.6366
		0.2534	1.4592	0.2534	1.637
		0.25389	1.4592	0.25389	1.6357
		0.25437	1.4592	0.25437	1.6361
		0.25485	1.4592	0.25485	1.6367
		0.25533	1.4592	0.25533	1.6368
		0.25582	1.4593	0.25582	1.6368
		0.2563	1.4592	0.2563	1.6369
		0.25678	1.4592	0.25678	1.6363
		0.25726	1.4593	0.25726	1.6369
		0.25775	1.459	0.25775	1.6367
		0.25823	1.459	0.25823	1.6362
		0.25871	1.4591	0.25871	1.6363
		0.25919	1.4591	0.25919	1.6362
		0.25968	1.4591	0.25968	1.6367
		0.26016	1.4591	0.26016	1.6366
		0.26064	1.4591	0.26064	1.6371
		0.26113	1.4591	0.26113	1.6373
		0.26161	1.4592	0.26161	1.6374
		0.26209	1.4592	0.26209	1.6375
		0.26257	1.4592	0.26257	1.6377
		0.26306	1.4592	0.26306	1.6364
		0.26354	1.4592	0.26354	1.6367
		0.26402	1.4592	0.26402	1.6367
		0.2645	1.4593	0.2645	1.6357
		0.26499	1.4593	0.26499	1.6359
		0.26547	1.4593	0.26547	1.6361
		0.26595	1.4593	0.26595	1.6371
		0.26643	1.4593	0.26643	1.6371
		0.26692	1.4594	0.26692	1.637
		0.2674	1.4594	0.2674	1.6367
		0.26788	1.4594	0.26788	1.6369
		0.26837	1.4594	0.26837	1.6369
		0.26885	1.4594	0.26885	1.6372
		0.26933	1.4594	0.26933	1.6371
		0.26981	1.4593	0.26981	1.6373
		0.2703	1.4593	0.2703	1.637
		0.27078	1.4593	0.27078	1.6374
		0.27126	1.4594	0.27126	1.6371
		0.27174	1.4594	0.27174	1.6373
		0.27223	1.4594	0.27223	1.6374
		0.27271	1.4593	0.27271	1.6373
		0.27319	1.4593	0.27319	1.6375
		0.27368	1.4594	0.27368	1.638
		0.27416	1.4594	0.27416	1.6377
		0.27464	1.4594	0.27464	1.6373
		0.27512	1.4594	0.27512	1.6379
		0.27561	1.4594	0.27561	1.6374
		0.27609	1.4594	0.27609	1.6375
		0.27657	1.4595	0.27657	1.6376
		0.27705	1.4594	0.27705	1.6378
		0.27754	1.4595	0.27754	1.6377
		0.27802	1.4595	0.27802	1.6382
		0.2785	1.4595	0.2785	1.6381
		0.27898	1.4595	0.27898	1.6383
		0.27947	1.4595	0.27947	1.6381
		0.27995	1.4596	0.27995	1.6378
		0.28043	1.4596	0.28043	1.6377
		0.28092	1.4596	0.28092	1.6379
		0.2814	1.4596	0.2814	1.6374
		0.28188	1.4596	0.28188	1.6374
		0.28236	1.4596	0.28236	1.6379
		0.28285	1.4596	0.28285	1.6377
		0.28333	1.4596	0.28333	1.6383
		0.28381	1.4596	0.28381	1.6383
		0.28429	1.4594	0.28429	1.6378
		0.28478	1.4594	0.28478	1.6376
		0.28526	1.4594	0.28526	1.6379
		0.28574	1.4594	0.28574	1.6378
		0.28622	1.4594	0.28622	1.6378
		0.28671	1.4594	0.28671	1.6379
		0.28719	1.4594	0.28719	1.638
		0.28767	1.4594	0.28767	1.6383
		0.28816	1.4595	0.28816	1.6384
		0.28864	1.4595	0.28864	1.6386
		0.28912	1.4595	0.28912	1.6379
		0.2896	1.4595	0.2896	1.6379
		0.29009	1.4595	0.29009	1.638
		0.29057	1.4595	0.29057	1.6382
		0.29105	1.4596	0.29105	1.6382
		0.29153	1.4596	0.29153	1.6384
		0.29202	1.4596	0.29202	1.6387
		0.2925	1.4596	0.2925	1.6388
		0.29298	1.4596	0.29298	1.6382
		0.29346	1.4596	0.29346	1.6375
		0.29395	1.4597	0.29395	1.6383
		0.29443	1.4597	0.29443	1.6387
		0.29491	1.4596	0.29491	1.6386
		0.2954	1.4596	0.2954	1.6387
		0.29588	1.4597	0.29588	1.6385
		0.29636	1.4597	0.29636	1.6388
		0.29684	1.4597	0.29684	1.6387
		0.29733	1.4597	0.29733	1.6386
		0.29781	1.4597	0.29781	1.6385
		0.29829	1.4598	0.29829	1.6382
		0.29877	1.4598	0.29877	1.6382
		0.29926	1.4598	0.29926	1.6382
		0.29974	1.4598	0.29974	1.6382
		0.30022	1.4598	0.30022	1.6383
		0.3007	1.4598	0.3007	1.6382
		0.30119	1.4598	0.30119	1.6382
		0.30167	1.4598	0.30167	1.637
		0.30227	1.4599	0.30227	1.6376
		0.30258	1.4598	0.30258	1.6377
		0.30318	1.4599	0.30318	1.6367
		0.30348	1.4598	0.30348	1.6368
		0.30408	1.4598	0.30408	1.6368
		0.30469	1.4599	0.30469	1.6367
		0.30499	1.4599	0.30499	1.6371
		0.30559	1.4599	0.30559	1.6377
		0.30589	1.4599	0.30589	1.6373
		0.3065	1.4599	0.3065	1.6374
		0.3071	1.4599	0.3071	1.6376
		0.3074	1.4599	0.3074	1.6384
		0.30801	1.4599	0.30801	1.6385
		0.30831	1.4599	0.30831	1.6381
		0.30891	1.4599	0.30891	1.6301
		0.30951	1.4597	0.30951	1.6328
		0.30982	1.4598	0.30982	1.6334
		0.31042	1.4598	0.31042	1.6335
		0.31072	1.4597	0.31072	1.6333
		0.31132	1.4598	0.31132	1.6337
		0.31193	1.4598	0.31193	1.6331
		0.31223	1.4598	0.31223	1.6332
		0.31283	1.4598	0.31283	1.6331
		0.31313	1.4598	0.31313	1.6332
		0.31374	1.4598	0.31374	1.6335
		0.31434	1.4599	0.31434	1.6337
		0.31464	1.4599	0.31464	1.6337
		0.31525	1.4599	0.31525	1.6338
		0.31555	1.4599	0.31555	1.6332
		0.31615	1.4599	0.31615	1.6335
		0.31675	1.4599	0.31675	1.6335
		0.31706	1.4599	0.31706	1.6337
		0.31766	1.4599	0.31766	1.6337
		0.31796	1.4599	0.31796	1.6339
		0.31856	1.4599	0.31856	1.6341
		0.31917	1.4599	0.31917	1.6342
		0.31947	1.4599	0.31947	1.6342
		0.32007	1.46	0.32007	1.6337
		0.32037	1.46	0.32037	1.6341
		0.32098	1.4599	0.32098	1.6343
		0.32158	1.46	0.32158	1.6346
		0.32188	1.46	0.32188	1.6346
		0.32249	1.4598	0.32249	1.6344
		0.32279	1.4597	0.32279	1.6343
		0.32339	1.4597	0.32339	1.6343
		0.32399	1.4598	0.32399	1.6347
		0.3243	1.4597	0.3243	1.635
		0.3249	1.4598	0.3249	1.6343
		0.3252	1.4598	0.3252	1.6346
		0.3258	1.4598	0.3258	1.6343
		0.32641	1.4598	0.32641	1.6346
		0.32671	1.4598	0.32671	1.6348
		0.32731	1.4599	0.32731	1.6348
		0.32761	1.4598	0.32761	1.6349
		0.32822	1.4598	0.32822	1.6348
		0.32882	1.4599	0.32882	1.6351
		0.32912	1.4599	0.32912	1.6348
		0.32973	1.4599	0.32973	1.635
		0.33003	1.4599	0.33003	1.6348
		0.33063	1.4599	0.33063	1.6347
		0.33123	1.4599	0.33123	1.6346
		0.33154	1.4599	0.33154	1.6349
		0.33214	1.4599	0.33214	1.6348
		0.33244	1.4599	0.33244	1.6342
		0.33304	1.4599	0.33304	1.6344
		0.33365	1.4599	0.33365	1.6342
		0.33395	1.4599	0.33395	1.6336
		0.33455	1.46	0.33455	1.6333
		0.33485	1.4599	0.33485	1.6335
		0.33546	1.4599	0.33546	1.6337
		0.33606	1.4599	0.33606	1.6339
		0.33636	1.4599	0.33636	1.634
		0.33697	1.4599	0.33697	1.6335
		0.33727	1.46	0.33727	1.6336
		0.33787	1.46	0.33787	1.6339
		0.33847	1.46	0.33847	1.6341
		0.33878	1.46	0.33878	1.6335
		0.33938	1.4601	0.33938	1.6334
		0.33968	1.46	0.33968	1.6336
		0.34028	1.4601	0.34028	1.634
		0.34089	1.4601	0.34089	1.6341
		0.34119	1.4601	0.34119	1.6343
		0.34179	1.4601	0.34179	1.6346
		0.34209	1.4601	0.34209	1.6344
		0.3427	1.4601	0.3427	1.6344
		0.3433	1.4602	0.3433	1.6339
		0.3436	1.4602	0.3436	1.6337
		0.34421	1.4601	0.34421	1.634
		0.34451	1.4599	0.34451	1.634
		0.34511	1.46	0.34511	1.6335
		0.34571	1.46	0.34571	1.6339
		0.34602	1.46	0.34602	1.634
		0.34662	1.46	0.34662	1.6339
		0.34692	1.46	0.34692	1.6341
		0.34752	1.46	0.34752	1.6334
		0.34813	1.4601	0.34813	1.6337
		0.34843	1.4598	0.34843	1.6341
		0.34903	1.4598	0.34903	1.6342
		0.34933	1.4598	0.34933	1.6339
		0.34994	1.4598	0.34994	1.6337
		0.35054	1.4598	0.35054	1.6339
		0.35084	1.4599	0.35084	1.6342
		0.35145	1.4599	0.35145	1.6341
		0.35175	1.4599	0.35175	1.6343
		0.35235	1.4598	0.35235	1.6339
		0.35295	1.4598	0.35295	1.6342
		0.35326	1.4599	0.35326	1.6346
		0.35386	1.4599	0.35386	1.6345
		0.35416	1.4599	0.35416	1.6347
		0.35476	1.46	0.35476	1.6347
		0.35537	1.46	0.35537	1.6351
		0.35567	1.46	0.35567	1.6351
		0.35627	1.46	0.35627	1.6349
		0.35657	1.46	0.35657	1.6348
		0.35718	1.46	0.35718	1.6353
		0.35778	1.46	0.35778	1.6353
		0.35808	1.4601	0.35808	1.6356
		0.35869	1.4601	0.35869	1.6355
		0.35899	1.4601	0.35899	1.6358
		0.35959	1.4601	0.35959	1.636
		0.36019	1.4601	0.36019	1.636
		0.3605	1.4601	0.3605	1.6363
		0.3611	1.4601	0.3611	1.6357
		0.3614	1.4601	0.3614	1.6359
		0.362	1.4602	0.362	1.6359
		0.36261	1.4601	0.36261	1.6362
		0.36291	1.4602	0.36291	1.6363
		0.36351	1.4602	0.36351	1.6365
		0.36381	1.4602	0.36381	1.6366
		0.36442	1.4602	0.36442	1.6364
		0.36502	1.4602	0.36502	1.6363
		0.36532	1.4602	0.36532	1.6365
		0.36593	1.4597	0.36593	1.6356
		0.36623	1.4597	0.36623	1.6357
		0.36683	1.4598	0.36683	1.6361
		0.36743	1.4598	0.36743	1.6362
		0.36774	1.4598	0.36774	1.6358
		0.36834	1.4598	0.36834	1.6362
		0.36864	1.4598	0.36864	1.6362
		0.36924	1.4598	0.36924	1.6364
		0.36985	1.4598	0.36985	1.6369
		0.37015	1.4598	0.37015	1.6366
		0.37075	1.4598	0.37075	1.6367
		0.37105	1.4599	0.37105	1.6371
		0.37166	1.4599	0.37166	1.6368
		0.37226	1.4599	0.37226	1.637
		0.37256	1.4599	0.37256	1.6371
		0.37317	1.4599	0.37317	1.6372
		0.37347	1.4599	0.37347	1.6373
		0.37407	1.4599	0.37407	1.6378
		0.37467	1.4599	0.37467	1.6375
		0.37498	1.4599	0.37498	1.6376
		0.37558	1.46	0.37558	1.6374
		0.37588	1.46	0.37588	1.6373
		0.37648	1.4599	0.37648	1.6373
		0.37709	1.46	0.37709	1.6375
		0.37739	1.46	0.37739	1.637
		0.37799	1.46	0.37799	1.637
		0.37829	1.46	0.37829	1.6369
		0.3789	1.46	0.3789	1.6368
		0.3795	1.46	0.3795	1.6367
		0.3798	1.4601	0.3798	1.6361
		0.38041	1.46	0.38041	1.6361
		0.38071	1.46	0.38071	1.6362
		0.38131	1.46	0.38131	1.6362
		0.38191	1.4601	0.38191	1.6363
		0.38222	1.4601	0.38222	1.6362
		0.38282	1.4601	0.38282	1.6321
		0.38312	1.4601	0.38312	1.6324
		0.38372	1.4601	0.38372	1.6327
		0.38433	1.4601	0.38433	1.6324
		0.38463	1.4601	0.38463	1.6327
		0.38523	1.4601	0.38523	1.6328
		0.38553	1.4601	0.38553	1.6329
		0.38614	1.4601	0.38614	1.6331
		0.38674	1.4601	0.38674	1.6331
		0.38704	1.4601	0.38704	1.6335
		0.38765	1.4601	0.38765	1.6334
		0.38795	1.4601	0.38795	1.6332
		0.38855	1.4601	0.38855	1.6328
		0.38915	1.4602	0.38915	1.6332
		0.38946	1.4602	0.38946	1.6325
		0.39006	1.4602	0.39006	1.633
		0.39036	1.4603	0.39036	1.6332
		0.39096	1.4602	0.39096	1.6334
		0.39157	1.4602	0.39157	1.6336
		0.39187	1.4602	0.39187	1.634
		0.39247	1.4601	0.39247	1.6342
		0.39277	1.4601	0.39277	1.6342
		0.39338	1.4602	0.39338	1.6344
		0.39398	1.4602	0.39398	1.6345
		0.39428	1.4602	0.39428	1.6342
		0.39489	1.46	0.39489	1.6343
		0.39519	1.4601	0.39519	1.6342
		0.39579	1.4601	0.39579	1.6345
		0.39639	1.4601	0.39639	1.6346
		0.3967	1.4601	0.3967	1.6348
		0.3973	1.4601	0.3973	1.635
		0.3976	1.4601	0.3976	1.6352
		0.3982	1.4601	0.3982	1.6351
		0.39881	1.4602	0.39881	1.6353
		0.39911	1.4602	0.39911	1.6348
		0.39971	1.4602	0.39971	1.635
		0.40001	1.4602	0.40001	1.635
		0.40062	1.4602	0.40062	1.635
		0.40122	1.4602	0.40122	1.6354
		0.40152	1.4602	0.40152	1.6354
		0.40213	1.4602	0.40213	1.6357
		0.40243	1.4602	0.40243	1.6357
		0.40303	1.4602	0.40303	1.6356
		0.40363	1.4602	0.40363	1.636
		0.40394	1.4602	0.40394	1.6353
		0.40454	1.4602	0.40454	1.6356
		0.40484	1.4602	0.40484	1.6358
		0.40544	1.4603	0.40544	1.6359
		0.40605	1.4603	0.40605	1.6361
		0.40635	1.4603	0.40635	1.6362
		0.40695	1.4603	0.40695	1.6364
		0.40725	1.4603	0.40725	1.6366
		0.40786	1.4603	0.40786	1.637
		0.40846	1.4604	0.40846	1.6357
		0.40876	1.4604	0.40876	1.6366
		0.40937	1.4604	0.40937	1.6367
		0.40967	1.4604	0.40967	1.6366
		0.41027	1.4603	0.41027	1.6368
		0.41087	1.4603	0.41087	1.637
		0.41118	1.4603	0.41118	1.6368
		0.41178	1.4603	0.41178	1.6369
		0.41208	1.4603	0.41208	1.6362
		0.41268	1.4603	0.41268	1.6364
		0.41329	1.4604	0.41329	1.6366
		0.41359	1.4604	0.41359	1.6357
		0.41419	1.4604	0.41419	1.6364
		0.41449	1.4604	0.41449	1.6367
		0.4151	1.4604	0.4151	1.6365
		0.4157	1.4604	0.4157	1.6363
		0.416	1.4604	0.416	1.6364
		0.41661	1.4604	0.41661	1.6364
		0.41691	1.4604	0.41691	1.6366
		0.41751	1.4604	0.41751	1.6369
		0.41811	1.4604	0.41811	1.6369
		0.41842	1.4604	0.41842	1.6366
		0.41902	1.4604	0.41902	1.6368
		0.41932	1.4604	0.41932	1.6366
		0.41992	1.4604	0.41992	1.6369
		0.42053	1.4605	0.42053	1.637
		0.42083	1.4605	0.42083	1.6369
		0.42143	1.4604	0.42143	1.6367
		0.42173	1.4604	0.42173	1.6368
		0.42234	1.4605	0.42234	1.6368
		0.42294	1.4605	0.42294	1.6371
		0.42324	1.4605	0.42324	1.6371
		0.42385	1.4603	0.42385	1.6374
		0.42415	1.4603	0.42415	1.6371
		0.42475	1.4603	0.42475	1.6371
		0.42535	1.4603	0.42535	1.6373
		0.42566	1.4604	0.42566	1.6367
		0.42626	1.4604	0.42626	1.6368
		0.42656	1.4604	0.42656	1.6374
		0.42716	1.4605	0.42716	1.6373
		0.42777	1.4604	0.42777	1.6373
		0.42807	1.4604	0.42807	1.6373
		0.42867	1.4604	0.42867	1.6374
		0.42897	1.4605	0.42897	1.6378
		0.42958	1.4605	0.42958	1.6378
		0.43018	1.4605	0.43018	1.638
		0.43048	1.4605	0.43048	1.6374
		0.43109	1.4605	0.43109	1.6373
		0.43139	1.4605	0.43139	1.6376
		0.43199	1.4605	0.43199	1.6377
		0.43259	1.4605	0.43259	1.6374
		0.4329	1.4605	0.4329	1.6375
		0.4335	1.4605	0.4335	1.6373
		0.4338	1.4605	0.4338	1.6376
		0.4344	1.4606	0.4344	1.6381
		0.43501	1.4606	0.43501	1.6378
		0.43531	1.4605	0.43531	1.6371
		0.43591	1.4605	0.43591	1.6373
		0.43621	1.4606	0.43621	1.6379
		0.43682	1.4606	0.43682	1.6379
		0.43742	1.4606	0.43742	1.6375
		0.43772	1.4606	0.43772	1.6377
		0.43833	1.4606	0.43833	1.6379
		0.43863	1.4606	0.43863	1.6381
		0.43923	1.4606	0.43923	1.6384
		0.43983	1.4606	0.43983	1.6381
		0.44014	1.4606	0.44014	1.637
		0.44074	1.4606	0.44074	1.6368
		0.44104	1.4607	0.44104	1.6367
		0.44164	1.4606	0.44164	1.6372
		0.44225	1.4606	0.44225	1.6369
		0.44255	1.4607	0.44255	1.6372
		0.44315	1.4606	0.44315	1.6375
		0.44345	1.4607	0.44345	1.6377
		0.44406	1.4605	0.44406	1.6378
		0.44466	1.4606	0.44466	1.6369
		0.44496	1.4606	0.44496	1.6367
		0.44557	1.4606	0.44557	1.6368
		0.44587	1.4606	0.44587	1.6367
		0.44647	1.4606	0.44647	1.6366
		0.44708	1.4607	0.44708	1.6362
		0.44738	1.4607	0.44738	1.6369
		0.44798	1.4607	0.44798	1.6371
		0.44828	1.4607	0.44828	1.637
		0.44889	1.4607	0.44889	1.6361
		0.44949	1.4607	0.44949	1.6361
		0.44979	1.4607	0.44979	1.6362
		0.45039	1.4607	0.45039	1.636
		0.4507	1.4604	0.4507	1.6365
		0.4513	1.4603	0.4513	1.6367
		0.4519	1.4604	0.4519	1.6369
		0.4522	1.4604	0.4522	1.6372
		0.45281	1.4604	0.45281	1.6367
		0.45311	1.4605	0.45311	1.6371
		0.45371	1.4605	0.45371	1.6367
		0.45432	1.4605	0.45432	1.6365
		0.45462	1.4605	0.45462	1.6365
		0.45522	1.4605	0.45522	1.6307
		0.45552	1.4605	0.45552	1.6318
		0.45613	1.4605	0.45613	1.6323
		0.45673	1.4605	0.45673	1.6322
		0.45703	1.4605	0.45703	1.6323
		0.45763	1.4605	0.45763	1.633
		0.45794	1.4605	0.45794	1.6327
		0.45854	1.4605	0.45854	1.6328
		0.45914	1.4605	0.45914	1.6327
		0.45944	1.4605	0.45944	1.6334
		0.46005	1.4606	0.46005	1.6335
		0.46035	1.4606	0.46035	1.6338
		0.46095	1.4606	0.46095	1.6339
		0.46156	1.4606	0.46156	1.6341
		0.46186	1.4606	0.46186	1.6345
		0.46246	1.4606	0.46246	1.6348
		0.46276	1.4607	0.46276	1.6351
		0.46337	1.4607	0.46337	1.6347
		0.46397	1.4607	0.46397	1.635
		0.46427	1.4607	0.46427	1.6351
		0.46487	1.4607	0.46487	1.635
		0.46518	1.4607	0.46518	1.6353
		0.46578	1.4607	0.46578	1.6355
		0.46638	1.4607	0.46638	1.6358
		0.46668	1.4607	0.46668	1.6355
		0.46729	1.4608	0.46729	1.6353
		0.46759	1.4607	0.46759	1.6354
		0.46819	1.4608	0.46819	1.635
		0.4688	1.4608	0.4688	1.6352
		0.4691	1.4608	0.4691	1.6351
		0.4697	1.4608	0.4697	1.6347
		0.47	1.4608	0.47	1.6354
		0.47061	1.4608	0.47061	1.6354
		0.47121	1.4608	0.47121	1.6357
		0.47151	1.4608	0.47151	1.6357
		0.47211	1.4608	0.47211	1.6356
		0.47242	1.4607	0.47242	1.636
		0.47302	1.4603	0.47302	1.6353
		0.47362	1.4603	0.47362	1.6352
		0.47392	1.4603	0.47392	1.6353
		0.47453	1.4603	0.47453	1.6352
		0.47483	1.4603	0.47483	1.6352
		0.47543	1.4604	0.47543	1.635
		0.47604	1.4603	0.47604	1.6352
		0.47634	1.4604	0.47634	1.6347
		0.47694	1.4604	0.47694	1.6347
		0.47724	1.4604	0.47724	1.635
		0.47785	1.4604	0.47785	1.6347
		0.47845	1.4605	0.47845	1.6349
		0.47875	1.4604	0.47875	1.6349
		0.47935	1.4604	0.47935	1.6346
		0.47966	1.4604	0.47966	1.6351
		0.48026	1.4604	0.48026	1.635
		0.48086	1.4604	0.48086	1.6355
		0.48116	1.4604	0.48116	1.6354
		0.48177	1.4605	0.48177	1.6353
		0.48207	1.4605	0.48207	1.6355
		0.48267	1.4605	0.48267	1.6358
		0.48328	1.4605	0.48328	1.635
		0.48358	1.4606	0.48358	1.635
		0.48418	1.4606	0.48418	1.6351
		0.48448	1.4606	0.48448	1.6352
		0.48509	1.4606	0.48509	1.6352
		0.48569	1.4606	0.48569	1.6356
		0.48599	1.4606	0.48599	1.6355
		0.48659	1.4606	0.48659	1.6357
		0.4869	1.4606	0.4869	1.6351
		0.4875	1.4606	0.4875	1.6356
		0.4881	1.4606	0.4881	1.6354
		0.4884	1.4606	0.4884	1.6351
		0.48901	1.4606	0.48901	1.6355
		0.48931	1.4606	0.48931	1.6355
		0.48991	1.4606	0.48991	1.6355
		0.49052	1.4607	0.49052	1.6355
		0.49082	1.4607	0.49082	1.6356
		0.49142	1.4607	0.49142	1.6354
		0.49172	1.4606	0.49172	1.6355
		0.49233	1.4606	0.49233	1.6354
		0.49293	1.4606	0.49293	1.6352
		0.49323	1.4606	0.49323	1.6346
		0.49383	1.4607	0.49383	1.6347
		0.49414	1.4607	0.49414	1.6345
		0.49474	1.4607	0.49474	1.6347
		0.49534	1.4607	0.49534	1.6344
		0.49564	1.4607	0.49564	1.6342
		0.49625	1.4607	0.49625	1.6346
		0.49655	1.4607	0.49655	1.6347
		0.49715	1.4607	0.49715	1.6349
		0.49776	1.4607	0.49776	1.635
		0.49806	1.4608	0.49806	1.6346
		0.49866	1.4608	0.49866	1.6349
		0.49896	1.4608	0.49896	1.6349
		0.49957	1.4608	0.49957	1.6348
		0.50017	1.4608	0.50017	1.635
		0.50047	1.4607	0.50047	1.6347
		0.50107	1.4607	0.50107	1.6349
		0.50138	1.4607	0.50138	1.6352
		0.50198	1.4607	0.50198	1.6353
		0.50258	1.4607	0.50258	1.6356
		0.50288	1.4607	0.50288	1.6345
		0.50349	1.4607	0.50349	1.6346
		0.50379	1.4607	0.50379	1.6348
		0.50439	1.4607	0.50439	1.6352
		0.505	1.4608	0.505	1.6344
		0.5053	1.4607	0.5053	1.6349
		0.5059	1.4607	0.5059	1.6351
		0.5062	1.4607	0.5062	1.6354
		0.50681	1.4608	0.50681	1.6358
		0.50741	1.4608	0.50741	1.6356
		0.50771	1.4608	0.50771	1.6349
		0.50831	1.4608	0.50831	1.6354
		0.50862	1.4608	0.50862	1.6356
		0.50922	1.4608	0.50922	1.6357
		0.50982	1.4608	0.50982	1.6361
		0.51012	1.4608	0.51012	1.6361
		0.51073	1.4606	0.51073	1.6363
		0.51103	1.4606	0.51103	1.6363
		0.51163	1.4607	0.51163	1.6363
		0.51224	1.4607	0.51224	1.6369
		0.51254	1.4607	0.51254	1.637
		0.51314	1.4607	0.51314	1.6367
		0.51344	1.4607	0.51344	1.6365
		0.51405	1.4607	0.51405	1.6364
		0.51465	1.4607	0.51465	1.6366
		0.51495	1.4607	0.51495	1.6362
		0.51555	1.4608	0.51555	1.6363
		0.51586	1.4608	0.51586	1.6363
		0.51646	1.4608	0.51646	1.6366
		0.51706	1.4608	0.51706	1.6368
		0.51736	1.4608	0.51736	1.6365
		0.51797	1.4608	0.51797	1.6361
		0.51827	1.4608	0.51827	1.6358
		0.51887	1.4608	0.51887	1.6359
		0.51948	1.4609	0.51948	1.6358
		0.51978	1.4608	0.51978	1.6359
		0.52038	1.4608	0.52038	1.636
		0.52068	1.4609	0.52068	1.6363
		0.52129	1.4609	0.52129	1.6363
		0.52189	1.4609	0.52189	1.6366
		0.52219	1.4609	0.52219	1.6359
		0.52279	1.4609	0.52279	1.6359
		0.5231	1.4609	0.5231	1.6361
		0.5237	1.4609	0.5237	1.6364
		0.5243	1.4609	0.5243	1.6366
		0.5246	1.4609	0.5246	1.6362
		0.52521	1.4609	0.52521	1.6334
		0.52551	1.4609	0.52551	1.6335
		0.52611	1.4609	0.52611	1.634
		0.52672	1.4609	0.52672	1.6338
		0.52702	1.461	0.52702	1.6333
		0.52762	1.4609	0.52762	1.6336
		0.52792	1.4609	0.52792	1.6334
		0.52853	1.4609	0.52853	1.6332
		0.52913	1.4609	0.52913	1.633
		0.52943	1.4609	0.52943	1.633
		0.53003	1.461	0.53003	1.6333
		0.53034	1.461	0.53034	1.6335
		0.53094	1.461	0.53094	1.6335
		0.53154	1.461	0.53154	1.6336
		0.53184	1.461	0.53184	1.634
		0.53245	1.461	0.53245	1.634
		0.53275	1.4611	0.53275	1.6337
		0.53335	1.4611	0.53335	1.6335
		0.53396	1.4611	0.53396	1.6327
		0.53426	1.4611	0.53426	1.633
		0.53486	1.4611	0.53486	1.6331
		0.53516	1.4611	0.53516	1.6334
		0.53577	1.4611	0.53577	1.6333
		0.53637	1.4611	0.53637	1.6336
		0.53667	1.4611	0.53667	1.6338
		0.53727	1.4611	0.53727	1.6341
		0.53758	1.4612	0.53758	1.6327
		0.53818	1.4612	0.53818	1.6329
		0.53878	1.4611	0.53878	1.6328
		0.53908	1.4612	0.53908	1.633
		0.53969	1.4611	0.53969	1.6333
		0.53999	1.4612	0.53999	1.6332
		0.54059	1.4611	0.54059	1.6333
		0.5412	1.4611	0.5412	1.6336
		0.5415	1.4612	0.5415	1.6339
		0.5421	1.4612	0.5421	1.6338
		0.5424	1.4612	0.5424	1.6341
		0.54301	1.4612	0.54301	1.6336
		0.54361	1.4612	0.54361	1.6338
		0.54391	1.4612	0.54391	1.6341
		0.54451	1.4612	0.54451	1.6341
		0.54482	1.4609	0.54482	1.634
		0.54542	1.4609	0.54542	1.6343
		0.54602	1.4609	0.54602	1.6345
		0.54632	1.461	0.54632	1.6346
		0.54693	1.461	0.54693	1.6343
		0.54723	1.461	0.54723	1.6338
		0.54783	1.461	0.54783	1.6341
		0.54844	1.461	0.54844	1.6343
		0.54874	1.461	0.54874	1.6343
		0.54934	1.4611	0.54934	1.6344
		0.54964	1.4611	0.54964	1.6346
		0.55025	1.461	0.55025	1.6348
		0.55085	1.461	0.55085	1.6349
		0.55115	1.461	0.55115	1.6353
		0.55175	1.461	0.55175	1.6356
		0.55206	1.461	0.55206	1.6348
		0.55266	1.4611	0.55266	1.6359
		0.55326	1.4611	0.55326	1.6361
		0.55356	1.4611	0.55356	1.636
		0.55417	1.4611	0.55417	1.6359
		0.55447	1.4611	0.55447	1.6361
		0.55507	1.4611	0.55507	1.636
		0.55568	1.4611	0.55568	1.6364
		0.55598	1.4611	0.55598	1.6366
		0.55658	1.4612	0.55658	1.6361
		0.55688	1.4612	0.55688	1.6364
		0.55749	1.4612	0.55749	1.6353
		0.55809	1.4612	0.55809	1.6357
		0.55839	1.4612	0.55839	1.6358
		0.55899	1.4612	0.55899	1.6361
		0.5593	1.4612	0.5593	1.6364
		0.5599	1.4612	0.5599	1.636
		0.5605	1.4612	0.5605	1.6358
		0.5608	1.4612	0.5608	1.636
		0.56141	1.4613	0.56141	1.6356
		0.56171	1.4612	0.56171	1.6355
		0.56231	1.4612	0.56231	1.6357
		0.56292	1.4612	0.56292	1.6356
		0.56322	1.4613	0.56322	1.6359
		0.56382	1.4613	0.56382	1.6358
		0.56412	1.4613	0.56412	1.636
		0.56473	1.4613	0.56473	1.6362
		0.56533	1.4613	0.56533	1.6364
		0.56563	1.4613	0.56563	1.6366
		0.56623	1.4613	0.56623	1.6365
		0.56654	1.4614	0.56654	1.6359
		0.56714	1.4613	0.56714	1.6358
		0.56774	1.4613	0.56774	1.6362
		0.56804	1.4613	0.56804	1.6365
		0.56865	1.4613	0.56865	1.6361
		0.56895	1.4613	0.56895	1.6364
		0.56955	1.4613	0.56955	1.6365
		0.57016	1.4611	0.57016	1.6367
		0.57046	1.4611	0.57046	1.6365
		0.57106	1.4611	0.57106	1.6368
		0.57136	1.4611	0.57136	1.6356
		0.57197	1.4609	0.57197	1.6361
		0.57257	1.4609	0.57257	1.6361
		0.57287	1.4609	0.57287	1.636
		0.57347	1.4609	0.57347	1.6364
		0.57378	1.4609	0.57378	1.6365
		0.57438	1.4609	0.57438	1.6366
		0.57498	1.4609	0.57498	1.6362
		0.57528	1.4609	0.57528	1.6352
		0.57589	1.461	0.57589	1.6352
		0.57619	1.461	0.57619	1.6352
		0.57679	1.461	0.57679	1.6355
		0.5774	1.461	0.5774	1.6356
		0.5777	1.461	0.5777	1.6352
		0.5783	1.461	0.5783	1.6353
		0.5786	1.461	0.5786	1.6354
		0.57921	1.461	0.57921	1.6356
		0.57981	1.461	0.57981	1.6356
		0.58011	1.4611	0.58011	1.6356
		0.58071	1.4611	0.58071	1.6354
		0.58102	1.4611	0.58102	1.6355
		0.58162	1.4611	0.58162	1.635
		0.58222	1.4611	0.58222	1.6351
		0.58252	1.4611	0.58252	1.6355
		0.58313	1.4611	0.58313	1.6354
		0.58343	1.4611	0.58343	1.6354
		0.58403	1.461	0.58403	1.6354
		0.58464	1.4609	0.58464	1.6357
		0.58494	1.4609	0.58494	1.6355
		0.58554	1.4609	0.58554	1.6357
		0.58584	1.461	0.58584	1.6358
		0.58645	1.461	0.58645	1.6358
		0.58705	1.461	0.58705	1.6359
		0.58735	1.4609	0.58735	1.6362
		0.58795	1.4609	0.58795	1.636
		0.58826	1.461	0.58826	1.6362
		0.58886	1.461	0.58886	1.636
		0.58946	1.461	0.58946	1.6363
		0.58976	1.461	0.58976	1.6359
		0.59037	1.461	0.59037	1.6358
		0.59067	1.461	0.59067	1.6356
		0.59127	1.461	0.59127	1.636
		0.59188	1.4611	0.59188	1.6358
		0.59218	1.461	0.59218	1.6361
		0.59278	1.461	0.59278	1.6357
		0.59308	1.461	0.59308	1.632
		0.59369	1.4611	0.59369	1.6328
		0.59429	1.4611	0.59429	1.6331
		0.59459	1.4611	0.59459	1.6327
		0.59519	1.4611	0.59519	1.6328
		0.5955	1.4611	0.5955	1.6329
		0.5961	1.4611	0.5961	1.6332
		0.5967	1.4611	0.5967	1.6333
		0.59701	1.461	0.59701	1.6334
		0.59761	1.461	0.59761	1.6333
		0.59791	1.461	0.59791	1.6337
		0.59851	1.4611	0.59851	1.6337
		0.59912	1.4611	0.59912	1.6339
		0.59942	1.4611	0.59942	1.6341
		0.60002	1.461	0.60002	1.6333
		0.60032	1.4611	0.60032	1.6337
		0.60093	1.4611	0.60093	1.634
		0.60153	1.4611	0.60153	1.6339
		0.60183	1.4611	0.60183	1.6341
		0.60244	1.4611	0.60244	1.6342
		0.60274	1.4611	0.60274	1.6343
		0.60334	1.4612	0.60334	1.6344
		0.60394	1.4612	0.60394	1.6347
		0.60425	1.4612	0.60425	1.6344
		0.60485	1.4612	0.60485	1.6348
		0.60515	1.4612	0.60515	1.6337
		0.60575	1.4613	0.60575	1.6341
		0.60636	1.4612	0.60636	1.6343
		0.60666	1.4612	0.60666	1.6342
		0.60726	1.4613	0.60726	1.6344
		0.60756	1.4612	0.60756	1.6346
		0.60817	1.4612	0.60817	1.6342
		0.60877	1.4613	0.60877	1.6345
		0.60907	1.4613	0.60907	1.6343
		0.60968	1.4613	0.60968	1.6347
		0.60998	1.4613	0.60998	1.6341
		0.61058	1.4613	0.61058	1.6344
		0.61118	1.4612	0.61118	1.6342
		0.61149	1.4613	0.61149	1.6344
		0.61209	1.4613	0.61209	1.6346
		0.61239	1.4613	0.61239	1.6344
		0.61299	1.4613	0.61299	1.6347
		0.6136	1.4614	0.6136	1.6347
		0.6139	1.4613	0.6139	1.6347
		0.6145	1.4614	0.6145	1.6351
		0.6148	1.4614	0.6148	1.6348
		0.61541	1.4613	0.61541	1.6346
		0.61601	1.4613	0.61601	1.6346
		0.61631	1.4613	0.61631	1.6349
		0.61692	1.4614	0.61692	1.6351
		0.61722	1.4614	0.61722	1.6347
		0.61782	1.4613	0.61782	1.6346
		0.61842	1.4613	0.61842	1.6346
		0.61873	1.4614	0.61873	1.6347
		0.61933	1.4614	0.61933	1.6354
		0.61963	1.4614	0.61963	1.6352
		0.62023	1.4612	0.62023	1.6347
		0.62084	1.4612	0.62084	1.6347
		0.62114	1.4613	0.62114	1.6348
		0.62174	1.4612	0.62174	1.635
		0.62204	1.4613	0.62204	1.6344
		0.62265	1.4613	0.62265	1.6348
		0.62325	1.4613	0.62325	1.6347
		0.62355	1.4614	0.62355	1.635
		0.62416	1.4613	0.62416	1.6353
		0.62446	1.4614	0.62446	1.6351
		0.62506	1.4614	0.62506	1.6344
		0.62566	1.4614	0.62566	1.6344
		0.62597	1.4613	0.62597	1.6348
		0.62657	1.4613	0.62657	1.6347
		0.62687	1.4613	0.62687	1.635
		0.62747	1.4614	0.62747	1.6351
		0.62808	1.4613	0.62808	1.6349
		0.62838	1.4613	0.62838	1.6352
		0.62898	1.4614	0.62898	1.6347
		0.62928	1.4614	0.62928	1.6349
		0.62989	1.4614	0.62989	1.6355
		0.63049	1.4614	0.63049	1.6348
		0.63079	1.4614	0.63079	1.6348
		0.6314	1.4614	0.6314	1.6348
		0.6317	1.4614	0.6317	1.6346
		0.6323	1.4615	0.6323	1.6349
		0.6329	1.4614	0.6329	1.6347
		0.63321	1.4615	0.63321	1.6346
		0.63381	1.4615	0.63381	1.6348
		0.63411	1.4615	0.63411	1.6348
		0.63471	1.4615	0.63471	1.6345
		0.63532	1.4615	0.63532	1.6343
		0.63562	1.4615	0.63562	1.6346
		0.63622	1.4615	0.63622	1.6344
		0.63652	1.4615	0.63652	1.6342
		0.63713	1.4614	0.63713	1.6344
		0.63773	1.4614	0.63773	1.6345
		0.63803	1.4614	0.63803	1.6347
		0.63864	1.4614	0.63864	1.6348
		0.63894	1.4614	0.63894	1.6343
		0.63954	1.4614	0.63954	1.6344
		0.64014	1.4614	0.64014	1.6346
		0.64045	1.4614	0.64045	1.635
		0.64105	1.4615	0.64105	1.6342
		0.64135	1.4615	0.64135	1.6348
		0.64195	1.4615	0.64195	1.6349
		0.64256	1.4615	0.64256	1.6347
		0.64286	1.4615	0.64286	1.6353
		0.64346	1.4612	0.64346	1.6352
		0.64376	1.4612	0.64376	1.6352
		0.64437	1.4612	0.64437	1.6349
		0.64497	1.4613	0.64497	1.6344
		0.64527	1.4613	0.64527	1.6349
		0.64588	1.4613	0.64588	1.6352
		0.64618	1.4613	0.64618	1.635
		0.64678	1.4614	0.64678	1.6352
		0.64738	1.4614	0.64738	1.6355
		0.64769	1.4614	0.64769	1.635
		0.64829	1.4614	0.64829	1.6347
		0.64859	1.4614	0.64859	1.6348
		0.64919	1.4614	0.64919	1.6345
		0.6498	1.4614	0.6498	1.6349
		0.6501	1.4614	0.6501	1.6348
		0.6507	1.4614	0.6507	1.635
		0.651	1.4614	0.651	1.6349
		0.65161	1.4615	0.65161	1.6349
		0.65221	1.4615	0.65221	1.6351
		0.65251	1.4615	0.65251	1.6352
		0.65312	1.4615	0.65312	1.6354
		0.65342	1.4615	0.65342	1.6354
		0.65402	1.4615	0.65402	1.6348
		0.65462	1.4615	0.65462	1.6351
		0.65493	1.4615	0.65493	1.6347
		0.65553	1.4615	0.65553	1.6351
		0.65583	1.4615	0.65583	1.6352
		0.65643	1.4616	0.65643	1.6345
		0.65704	1.4615	0.65704	1.6346
		0.65734	1.4615	0.65734	1.6346
		0.65794	1.4615	0.65794	1.6346
		0.65824	1.4615	0.65824	1.6346
		0.65885	1.4616	0.65885	1.6342
		0.65945	1.4615	0.65945	1.634
		0.65975	1.4615	0.65975	1.6311
		0.66036	1.4615	0.66036	1.6315
		0.66066	1.4615	0.66066	1.632
		0.66126	1.4615	0.66126	1.6323
		0.66186	1.4615	0.66186	1.6317
		0.66217	1.4615	0.66217	1.6315
		0.66277	1.4615	0.66277	1.6319
		0.66307	1.4615	0.66307	1.6319
		0.66367	1.4612	0.66367	1.6321
		0.66428	1.4612	0.66428	1.6313
		0.66458	1.4612	0.66458	1.6313
		0.66518	1.4612	0.66518	1.6312
		0.66548	1.4612	0.66548	1.6313
		0.66609	1.4613	0.66609	1.6314
		0.66669	1.4612	0.66669	1.6312
		0.66699	1.4611	0.66699	1.6314
		0.6676	1.4612	0.6676	1.6317
		0.6679	1.4611	0.6679	1.6314
		0.6685	1.4612	0.6685	1.6307
		0.6691	1.4611	0.6691	1.6305
		0.66941	1.4612	0.66941	1.6308
		0.67001	1.4612	0.67001	1.6308
		0.67031	1.4612	0.67031	1.6313
		0.67091	1.4612	0.67091	1.6313
		0.67152	1.4612	0.67152	1.6315
		0.67182	1.4613	0.67182	1.6316
		0.67242	1.4613	0.67242	1.6317
		0.67272	1.4613	0.67272	1.6317
		0.67333	1.4613	0.67333	1.6319
		0.67393	1.4613	0.67393	1.6319
		0.67423	1.4613	0.67423	1.6325
		0.67484	1.4613	0.67484	1.6328
		0.67514	1.4613	0.67514	1.6333
		0.67574	1.4613	0.67574	1.6336
		0.67634	1.4614	0.67634	1.634
		0.67665	1.4614	0.67665	1.6342
		0.67725	1.4614	0.67725	1.6347
		0.67755	1.4614	0.67755	1.6348
		0.67815	1.4614	0.67815	1.6348
		0.67876	1.4614	0.67876	1.6342
		0.67906	1.4614	0.67906	1.6343
		0.67966	1.4614	0.67966	1.6346
		0.67996	1.4614	0.67996	1.6344
		0.68057	1.4614	0.68057	1.6344
		0.68117	1.4615	0.68117	1.6346
		0.68147	1.4615	0.68147	1.6347
		0.68208	1.4614	0.68208	1.6348
		0.68238	1.4615	0.68238	1.6348
		0.68298	1.4615	0.68298	1.6342
		0.68358	1.4615	0.68358	1.6346
		0.68389	1.4613	0.68389	1.634
		0.68449	1.4614	0.68449	1.6334
		0.68479	1.4613	0.68479	1.6336
		0.68539	1.4614	0.68539	1.6339
		0.686	1.4614	0.686	1.6338
		0.6863	1.4614	0.6863	1.6342
		0.6869	1.4614	0.6869	1.6343
		0.6872	1.4614	0.6872	1.6338
		0.68781	1.4614	0.68781	1.634
		0.68841	1.4615	0.68841	1.6339
		0.68871	1.4615	0.68871	1.6339
		0.68932	1.4614	0.68932	1.6341
		0.68962	1.4614	0.68962	1.6345
		0.69022	1.4615	0.69022	1.6343
		0.69082	1.4615	0.69082	1.6342
		0.69113	1.4615	0.69113	1.6344
		0.69173	1.4615	0.69173	1.6346
		0.69203	1.4616	0.69203	1.6338
		0.69263	1.4615	0.69263	1.6339
		0.69324	1.4615	0.69324	1.6339
		0.69354	1.4615	0.69354	1.634
		0.69414	1.4615	0.69414	1.6334
		0.69444	1.4616	0.69444	1.6332
		0.69505	1.4616	0.69505	1.6334
		0.69565	1.4616	0.69565	1.6337
		0.69595	1.4616	0.69595	1.6336
		0.69656	1.4616	0.69656	1.6338
		0.69686	1.4616	0.69686	1.6334
		0.69746	1.4617	0.69746	1.6334
		0.69806	1.4616	0.69806	1.6331
		0.69837	1.4617	0.69837	1.633
		0.69897	1.4617	0.69897	1.6333
		0.69927	1.4617	0.69927	1.6336
		0.69987	1.4616	0.69987	1.6329
		0.70048	1.4616	0.70048	1.6332
		0.70078	1.4617	0.70078	1.6333
		0.70138	1.4617	0.70138	1.6336
		0.70168	1.4616	0.70168	1.6329
		0.70229	1.4616	0.70229	1.6328
		0.70289	1.4616	0.70289	1.6324
		0.70319	1.4616	0.70319	1.6327
		0.7038	1.4616	0.7038	1.6327
		0.7041	1.4616	0.7041	1.6329
		0.7047	1.4617	0.7047	1.633
		0.7053	1.4617	0.7053	1.6333
		0.70561	1.4617	0.70561	1.6331
		0.70621	1.4617	0.70621	1.633
		0.70651	1.4617	0.70651	1.6332
		0.70711	1.4618	0.70711	1.6328
		0.70772	1.4617	0.70772	1.6329
		0.70802	1.4617	0.70802	1.6331
		0.70862	1.4617	0.70862	1.6332
		0.70892	1.4617	0.70892	1.6333
		0.70953	1.4617	0.70953	1.6336
		0.71013	1.4617	0.71013	1.6337
		0.71043	1.4617	0.71043	1.6335
		0.71104	1.4618	0.71104	1.6337
		0.71134	1.4618	0.71134	1.634
		0.71194	1.4618	0.71194	1.6333
		0.71254	1.4618	0.71254	1.6335
		0.71285	1.4618	0.71285	1.6338
		0.71345	1.4618	0.71345	1.6337
		0.71375	1.4617	0.71375	1.6336
		0.71435	1.4617	0.71435	1.6338
		0.71496	1.4617	0.71496	1.634
		0.71526	1.4617	0.71526	1.6339
		0.71586	1.4617	0.71586	1.6343
		0.71616	1.4617	0.71616	1.6348
		0.71677	1.4615	0.71677	1.634
		0.71737	1.4615	0.71737	1.6338
		0.71767	1.4615	0.71767	1.6333
		0.71828	1.4615	0.71828	1.6334
		0.71858	1.4615	0.71858	1.6336
		0.71918	1.4615	0.71918	1.6335
		0.71978	1.4616	0.71978	1.6333
		0.72009	1.4615	0.72009	1.6337
		0.72069	1.4615	0.72069	1.6339
		0.72099	1.4616	0.72099	1.6336
		0.72159	1.4616	0.72159	1.6333
		0.7222	1.4616	0.7222	1.6337
		0.7225	1.4616	0.7225	1.6337
		0.7231	1.4616	0.7231	1.6339
		0.7234	1.4616	0.7234	1.6337
		0.72401	1.4616	0.72401	1.6336
		0.72461	1.4616	0.72461	1.6338
		0.72491	1.4616	0.72491	1.6312
		0.72552	1.4616	0.72552	1.6313
		0.72582	1.4616	0.72582	1.6314
		0.72642	1.4616	0.72642	1.6316
		0.72702	1.4616	0.72702	1.6316
		0.72733	1.4616	0.72733	1.632
		0.72793	1.4617	0.72793	1.632
		0.72823	1.4617	0.72823	1.6322
		0.72883	1.4617	0.72883	1.6323
		0.72944	1.4617	0.72944	1.6319
		0.72974	1.4615	0.72974	1.6321
		0.73034	1.4614	0.73034	1.6323
		0.73064	1.4615	0.73064	1.6327
		0.73125	1.4615	0.73125	1.6318
		0.73185	1.4614	0.73185	1.632
		0.73215	1.4615	0.73215	1.632
		0.73276	1.4615	0.73276	1.6324
		0.73306	1.4615	0.73306	1.6324
		0.73366	1.4615	0.73366	1.6325
		0.73426	1.4615	0.73426	1.6326
		0.73457	1.4616	0.73457	1.6322
		0.73517	1.4616	0.73517	1.6323
		0.73547	1.4616	0.73547	1.6325
		0.73607	1.4616	0.73607	1.6323
		0.73668	1.4616	0.73668	1.6315
		0.73698	1.4616	0.73698	1.632
		0.73758	1.4616	0.73758	1.6324
		0.73788	1.4616	0.73788	1.6326
		0.73849	1.4616	0.73849	1.6327
		0.73909	1.4616	0.73909	1.6331
		0.73939	1.4616	0.73939	1.633
		0.74	1.4616	0.74	1.6333
		0.7403	1.4616	0.7403	1.6332
		0.7409	1.4616	0.7409	1.633
		0.7415	1.4616	0.7415	1.633
		0.74181	1.4617	0.74181	1.6332
		0.74241	1.4617	0.74241	1.6331
		0.74271	1.4617	0.74271	1.633
		0.74331	1.4617	0.74331	1.6331
		0.74392	1.4617	0.74392	1.6334
		0.74422	1.4617	0.74422	1.6337
		0.74482	1.4617	0.74482	1.6338
		0.74513	1.4617	0.74513	1.6339
		0.74573	1.4618	0.74573	1.6335
		0.74633	1.4618	0.74633	1.6338
		0.74663	1.4615	0.74663	1.6337
		0.74724	1.4615	0.74724	1.6338
		0.74754	1.4615	0.74754	1.6338
		0.74814	1.4616	0.74814	1.6337
		0.74875	1.4616	0.74875	1.6338
		0.74905	1.4616	0.74905	1.6332
		0.74965	1.4616	0.74965	1.6335
		0.74995	1.4617	0.74995	1.6337
		0.75056	1.4617	0.75056	1.6331
		0.75116	1.4617	0.75116	1.6333
		0.75146	1.4617	0.75146	1.6338
		0.75206	1.4617	0.75206	1.6339
		0.75237	1.4618	0.75237	1.6335
		0.75297	1.4618	0.75297	1.6332
		0.75357	1.4617	0.75357	1.6336
		0.75387	1.4617	0.75387	1.6342
		0.75448	1.4617	0.75448	1.6343
		0.75478	1.4617	0.75478	1.6343
		0.75538	1.4616	0.75538	1.634
		0.75599	1.4616	0.75599	1.6341
		0.75629	1.4616	0.75629	1.6342
		0.75689	1.4617	0.75689	1.6341
		0.75719	1.4617	0.75719	1.6345
		0.7578	1.4617	0.7578	1.6347
		0.7584	1.4617	0.7584	1.6351
		0.7587	1.4617	0.7587	1.6352
		0.7593	1.4617	0.7593	1.6352
		0.75961	1.4617	0.75961	1.6356
		0.76021	1.4617	0.76021	1.6352
		0.76081	1.4617	0.76081	1.6352
		0.76111	1.4617	0.76111	1.6352
		0.76172	1.4618	0.76172	1.6354
		0.76202	1.4618	0.76202	1.6356
		0.76262	1.4617	0.76262	1.6355
		0.76323	1.4617	0.76323	1.6357
		0.76353	1.4617	0.76353	1.6359
		0.76413	1.4617	0.76413	1.6354
		0.76443	1.4618	0.76443	1.6357
		0.76504	1.4617	0.76504	1.6353
		0.76564	1.4618	0.76564	1.6351
		0.76594	1.4617	0.76594	1.6356
		0.76654	1.4618	0.76654	1.6351
		0.76685	1.4618	0.76685	1.6354
		0.76745	1.4618	0.76745	1.6355
		0.76805	1.4618	0.76805	1.6354
		0.76835	1.4618	0.76835	1.6355
		0.76896	1.4618	0.76896	1.6357
		0.76926	1.4618	0.76926	1.6357
		0.76986	1.4618	0.76986	1.6352
		0.77047	1.4618	0.77047	1.6354
		0.77077	1.4619	0.77077	1.6354
		0.77137	1.4619	0.77137	1.6354
		0.77167	1.4619	0.77167	1.6355
		0.77228	1.4619	0.77228	1.6358
		0.77288	1.4619	0.77288	1.6357
		0.77318	1.4619	0.77318	1.6353
		0.77378	1.462	0.77378	1.6357
		0.77409	1.4619	0.77409	1.6357
		0.77469	1.462	0.77469	1.6358
		0.77529	1.462	0.77529	1.6356
		0.77559	1.462	0.77559	1.6357
		0.7762	1.462	0.7762	1.6361
		0.7765	1.462	0.7765	1.6357
		0.7771	1.462	0.7771	1.6358
		0.77771	1.462	0.77771	1.636
		0.77801	1.462	0.77801	1.6361
		0.77861	1.462	0.77861	1.6361
		0.77891	1.462	0.77891	1.6359
		0.77952	1.462	0.77952	1.6357
		0.78012	1.462	0.78012	1.6359
		0.78042	1.4621	0.78042	1.6361
		0.78102	1.4621	0.78102	1.6355
		0.78133	1.4621	0.78133	1.6356
		0.78193	1.4621	0.78193	1.6359
		0.78253	1.4621	0.78253	1.6359
		0.78283	1.4621	0.78283	1.6358
		0.78344	1.4621	0.78344	1.6355
		0.78374	1.4621	0.78374	1.636
		0.78434	1.4621	0.78434	1.6355
		0.78495	1.4621	0.78495	1.6354
		0.78525	1.4619	0.78525	1.6355
		0.78585	1.4619	0.78585	1.6359
		0.78615	1.4619	0.78615	1.6358
		0.78676	1.4617	0.78676	1.6359
		0.78736	1.4618	0.78736	1.6359
		0.78766	1.4617	0.78766	1.6359
		0.78826	1.4617	0.78826	1.6358
		0.78857	1.4618	0.78857	1.636
		0.78917	1.4618	0.78917	1.6356
		0.78977	1.4618	0.78977	1.6358
		0.79007	1.4618	0.79007	1.6314
		0.79068	1.4618	0.79068	1.632
		0.79098	1.4618	0.79098	1.6325
		0.79158	1.4618	0.79158	1.633
		0.79219	1.4618	0.79219	1.6329
		0.79249	1.4618	0.79249	1.6331
		0.79309	1.4618	0.79309	1.6335
		0.79339	1.4618	0.79339	1.6337
		0.794	1.4618	0.794	1.6329
		0.7946	1.4618	0.7946	1.6328
		0.7949	1.4618	0.7949	1.6335
		0.7955	1.4616	0.7955	1.6338
		0.79581	1.4617	0.79581	1.6335
		0.79641	1.4617	0.79641	1.6338
		0.79701	1.4617	0.79701	1.6341
		0.79731	1.4618	0.79731	1.6339
		0.79792	1.4617	0.79792	1.6338
		0.79822	1.4617	0.79822	1.6336
		0.79882	1.4618	0.79882	1.6336
		0.79943	1.4617	0.79943	1.6337
		0.79973	1.4618	0.79973	1.6335
		0.80033	1.4618	0.80033	1.6339
		0.80063	1.4618	0.80063	1.6341
		0.80124	1.4618	0.80124	1.6342
		0.80184	1.4618	0.80184	1.634
		0.80214	1.4618	0.80214	1.6343
		0.80274	1.4618	0.80274	1.6345
		0.80305	1.4618	0.80305	1.6343
		0.80365	1.4619	0.80365	1.6341
		0.80425	1.4619	0.80425	1.6339
		0.80455	1.4619	0.80455	1.6339
		0.80516	1.4619	0.80516	1.6343
		0.80546	1.4619	0.80546	1.6339
		0.80606	1.4618	0.80606	1.634
		0.80667	1.4619	0.80667	1.6335
		0.80697	1.4619	0.80697	1.634
		0.80757	1.4618	0.80757	1.6338
		0.80787	1.4618	0.80787	1.6341
		0.80848	1.4619	0.80848	1.634
		0.80908	1.4619	0.80908	1.6338
		0.80938	1.4619	0.80938	1.6337
		0.80998	1.4619	0.80998	1.6344
		0.81029	1.4619	0.81029	1.6344
		0.81089	1.4619	0.81089	1.6345
		0.81149	1.462	0.81149	1.6349
		0.81179	1.4619	0.81179	1.6347
		0.8124	1.462	0.8124	1.6349
		0.8127	1.462	0.8127	1.6347
		0.8133	1.462	0.8133	1.6352
		0.81391	1.462	0.81391	1.6343
		0.81421	1.462	0.81421	1.6335
		0.81481	1.4621	0.81481	1.6338
		0.81511	1.4621	0.81511	1.634
		0.81572	1.4621	0.81572	1.6337
		0.81632	1.4621	0.81632	1.6339
		0.81662	1.4621	0.81662	1.6342
		0.81722	1.4621	0.81722	1.6345
		0.81753	1.4621	0.81753	1.6345
		0.81813	1.4621	0.81813	1.6346
		0.81873	1.4621	0.81873	1.6347
		0.81903	1.4622	0.81903	1.6341
		0.81964	1.4621	0.81964	1.6335
		0.81994	1.4621	0.81994	1.6338
		0.82054	1.4621	0.82054	1.6341
		0.82115	1.4621	0.82115	1.6343
		0.82145	1.4621	0.82145	1.6345
		0.82205	1.4621	0.82205	1.6342
		0.82235	1.4621	0.82235	1.6346
		0.82296	1.4622	0.82296	1.6351
		0.82356	1.4621	0.82356	1.6347
		0.82386	1.4622	0.82386	1.6346
		0.82446	1.4622	0.82446	1.6348
		0.82477	1.4622	0.82477	1.635
		0.82537	1.4622	0.82537	1.6351
		0.82597	1.4622	0.82597	1.6351
		0.82627	1.4622	0.82627	1.635
		0.82688	1.4622	0.82688	1.6352
		0.82718	1.4621	0.82718	1.6355
		0.82778	1.4621	0.82778	1.635
		0.82839	1.4621	0.82839	1.6349
		0.82869	1.4621	0.82869	1.6352
		0.82929	1.4621	0.82929	1.6345
		0.82959	1.4621	0.82959	1.6343
		0.8302	1.4621	0.8302	1.6347
		0.8308	1.4621	0.8308	1.6338
		0.8311	1.4621	0.8311	1.634
		0.8317	1.4621	0.8317	1.6343
		0.83201	1.4621	0.83201	1.6342
		0.83261	1.4622	0.83261	1.6346
		0.83321	1.4621	0.83321	1.6344
		0.83351	1.4621	0.83351	1.6344
		0.83412	1.4622	0.83412	1.6347
		0.83442	1.4622	0.83442	1.6347
		0.83502	1.4622	0.83502	1.6348
		0.83563	1.4622	0.83563	1.6349
		0.83593	1.4622	0.83593	1.6349
		0.83653	1.4622	0.83653	1.635
		0.83683	1.4623	0.83683	1.6353
		0.83744	1.4623	0.83744	1.6355
		0.83804	1.4623	0.83804	1.6357
		0.83834	1.4623	0.83834	1.6338
		0.83894	1.4623	0.83894	1.6338
		0.83925	1.4623	0.83925	1.6339
		0.83985	1.4623	0.83985	1.6339
		0.84045	1.4622	0.84045	1.6335
		0.84075	1.4622	0.84075	1.634
		0.84136	1.4623	0.84136	1.6343
		0.84166	1.4622	0.84166	1.6344
		0.84226	1.4623	0.84226	1.6351
		0.84287	1.4623	0.84287	1.6358
		0.84317	1.462	0.84317	1.6359
		0.84377	1.4621	0.84377	1.6354
		0.84407	1.462	0.84407	1.6355
		0.84468	1.4621	0.84468	1.6355
		0.84528	1.4621	0.84528	1.6357
		0.84558	1.4621	0.84558	1.6349
		0.84618	1.4621	0.84618	1.6353
		0.84649	1.4621	0.84649	1.6358
		0.84709	1.4621	0.84709	1.6358
		0.84769	1.4621	0.84769	1.6362
		0.84799	1.4621	0.84799	1.6356
		0.8486	1.4622	0.8486	1.6357
		0.8489	1.4621	0.8489	1.6357
		0.8495	1.4621	0.8495	1.6353
		0.85011	1.4622	0.85011	1.6356
		0.85041	1.4622	0.85041	1.6359
		0.85101	1.4622	0.85101	1.6361
		0.85131	1.4622	0.85131	1.6361
		0.85192	1.4622	0.85192	1.6357
		0.85252	1.4622	0.85252	1.6362
		0.85282	1.4621	0.85282	1.6356
		0.85342	1.4621	0.85342	1.6356
		0.85373	1.4621	0.85373	1.6357
		0.85433	1.4621	0.85433	1.6288
		0.85493	1.4622	0.85493	1.632
		0.85523	1.4622	0.85523	1.6323
		0.85584	1.4621	0.85584	1.6324
		0.85614	1.4621	0.85614	1.6329
		0.85674	1.4621	0.85674	1.6334
		0.85735	1.4621	0.85735	1.6336
		0.85765	1.462	0.85765	1.6328
		0.85825	1.4621	0.85825	1.6325
		0.85855	1.4621	0.85855	1.6326
		0.85916	1.4621	0.85916	1.6337
		0.85976	1.4621	0.85976	1.6337
		0.86006	1.4621	0.86006	1.6338
		0.86066	1.4622	0.86066	1.634
		0.86097	1.4621	0.86097	1.6341
		0.86157	1.4622	0.86157	1.6339
		0.86217	1.4622	0.86217	1.634
		0.86247	1.4622	0.86247	1.6343
		0.86308	1.4622	0.86308	1.6344
		0.86338	1.4623	0.86338	1.6339
		0.86398	1.4622	0.86398	1.6339
		0.86459	1.4622	0.86459	1.634
		0.86489	1.4622	0.86489	1.6334
		0.86549	1.4622	0.86549	1.6335
		0.86579	1.4623	0.86579	1.6332
		0.8664	1.4622	0.8664	1.6342
		0.867	1.4623	0.867	1.6344
		0.8673	1.4623	0.8673	1.6346
		0.8679	1.4623	0.8679	1.6345
		0.86821	1.4623	0.86821	1.6344
		0.86881	1.4623	0.86881	1.6341
		0.86941	1.4623	0.86941	1.6342
		0.86971	1.4623	0.86971	1.6341
		0.87032	1.4624	0.87032	1.6344
		0.87062	1.4624	0.87062	1.6347
		0.87122	1.4624	0.87122	1.6348
		0.87183	1.4624	0.87183	1.6345
		0.87213	1.4624	0.87213	1.6346
		0.87273	1.4624	0.87273	1.6347
		0.87303	1.4624	0.87303	1.6348
		0.87364	1.4624	0.87364	1.635
		0.87424	1.4623	0.87424	1.6345
		0.87454	1.4624	0.87454	1.6346
		0.87514	1.4623	0.87514	1.6341
		0.87545	1.4623	0.87545	1.6346
		0.87605	1.4623	0.87605	1.6347
		0.87665	1.4623	0.87665	1.6349
		0.87695	1.4623	0.87695	1.6352
		0.87756	1.4623	0.87756	1.6346
		0.87786	1.4624	0.87786	1.6346
		0.87846	1.4622	0.87846	1.6348
		0.87907	1.4623	0.87907	1.6345
		0.87937	1.4623	0.87937	1.6344
		0.87997	1.4623	0.87997	1.6347
		0.88027	1.4623	0.88027	1.6348
		0.88088	1.4624	0.88088	1.6345
		0.88148	1.4623	0.88148	1.6344
		0.88178	1.4624	0.88178	1.6347
		0.88238	1.4623	0.88238	1.6349
		0.88269	1.4624	0.88269	1.6347
		0.88329	1.4624	0.88329	1.635
		0.88389	1.4623	0.88389	1.6349
		0.88419	1.4623	0.88419	1.6347
		0.8848	1.4623	0.8848	1.6346
		0.8851	1.4623	0.8851	1.6346
		0.8857	1.4622	0.8857	1.6345
		0.88631	1.4623	0.88631	1.6349
		0.88661	1.4623	0.88661	1.6345
		0.88721	1.4623	0.88721	1.6349
		0.88751	1.4623	0.88751	1.6343
		0.88812	1.4623	0.88812	1.6345
		0.88872	1.4623	0.88872	1.6345
		0.88902	1.4623	0.88902	1.6354
		0.88962	1.4623	0.88962	1.6345
		0.88993	1.4623	0.88993	1.634
		0.89053	1.4624	0.89053	1.6341
		0.89113	1.4623	0.89113	1.634
		0.89143	1.4623	0.89143	1.6347
		0.89204	1.4624	0.89204	1.6348
		0.89234	1.4624	0.89234	1.635
		0.89294	1.4624	0.89294	1.635
		0.89355	1.4624	0.89355	1.6351
		0.89385	1.4624	0.89385	1.6345
		0.89445	1.4624	0.89445	1.6347
		0.89475	1.4625	0.89475	1.6343
		0.89536	1.4624	0.89536	1.6349
		0.89596	1.4624	0.89596	1.6349
		0.89626	1.4624	0.89626	1.6348
		0.89687	1.4624	0.89687	1.6349
		0.89717	1.4624	0.89717	1.6345
		0.89777	1.4624	0.89777	1.6348
		0.89837	1.4624	0.89837	1.635
		0.89868	1.4624	0.89868	1.6353
		0.89928	1.4624	0.89928	1.6347
		0.89958	1.4625	0.89958	1.6348
		0.90018	1.4625	0.90018	1.6347
		0.90079	1.4625	0.90079	1.6347
		0.90109	1.4625	0.90109	1.6342
		0.90169	1.4625	0.90169	1.6343
		0.90199	1.4625	0.90199	1.6344
		0.9026	1.4626	0.9026	1.6343
		0.9032	1.4625	0.9032	1.634
		0.9035	1.4626	0.9035	1.6336
		0.90411	1.4626	0.90411	1.6326
		0.90441	1.4625	0.90441	1.6329
		0.90501	1.4626	0.90501	1.6327
		0.90561	1.4626	0.90561	1.6326
		0.90592	1.4626	0.90592	1.6329
		0.90652	1.4626	0.90652	1.6327
		0.90682	1.4626	0.90682	1.6328
		0.90742	1.4626	0.90742	1.633
		0.90803	1.4626	0.90803	1.6329
		0.90833	1.4625	0.90833	1.6327
		0.90893	1.4625	0.90893	1.6326
		0.90923	1.4625	0.90923	1.6319
		0.90984	1.4625	0.90984	1.6318
		0.91044	1.4625	0.91044	1.6318
		0.91074	1.4625	0.91074	1.6317
		0.91135	1.4626	0.91135	1.6318
		0.91165	1.4625	0.91165	1.6318
		0.91225	1.4625	0.91225	1.6319
		0.91285	1.4626	0.91285	1.6317
		0.91316	1.4626	0.91316	1.6319
		0.91376	1.4626	0.91376	1.6321
		0.91406	1.4626	0.91406	1.6314
		0.91466	1.4627	0.91466	1.6317
		0.91527	1.4625	0.91527	1.6317
		0.91557	1.4625	0.91557	1.6316
		0.91617	1.4626	0.91617	1.6287
		0.91647	1.4626	0.91647	1.6294
		0.91708	1.4626	0.91708	1.6295
		0.91768	1.4626	0.91768	1.6297
		0.91798	1.4626	0.91798	1.6298
		0.91859	1.4626	0.91859	1.6299
		0.91889	1.4626	0.91889	1.63
		0.91949	1.4626	0.91949	1.6294
		0.92009	1.4626	0.92009	1.6298
		0.9204	1.4626	0.9204	1.6299
		0.921	1.4626	0.921	1.6304
		0.9213	1.4627	0.9213	1.6305
		0.9219	1.4627	0.9219	1.6308
		0.92251	1.4627	0.92251	1.6306
		0.92281	1.4627	0.92281	1.6306
		0.92341	1.4627	0.92341	1.6308
		0.92371	1.4626	0.92371	1.6311
		0.92432	1.4626	0.92432	1.631
		0.92492	1.4624	0.92492	1.6307
		0.92522	1.4624	0.92522	1.6309
		0.92583	1.4624	0.92583	1.6313
		0.92613	1.4624	0.92613	1.6314
		0.92673	1.4624	0.92673	1.6319
		0.92733	1.4624	0.92733	1.6321
		0.92764	1.4625	0.92764	1.6327
		0.92824	1.4625	0.92824	1.6325
		0.92854	1.4625	0.92854	1.6329
		0.92914	1.4625	0.92914	1.6332
		0.92975	1.4625	0.92975	1.6334
		0.93005	1.4626	0.93005	1.6328
		0.93065	1.4626	0.93065	1.6328
		0.93095	1.4626	0.93095	1.6331
		0.93156	1.4625	0.93156	1.633
		0.93216	1.4626	0.93216	1.633
		0.93246	1.4626	0.93246	1.6329
		0.93307	1.4626	0.93307	1.633
		0.93337	1.4626	0.93337	1.6328
		0.93397	1.4626	0.93397	1.6328
		0.93457	1.4626	0.93457	1.633
		0.93488	1.4626	0.93488	1.6335
		0.93548	1.4626	0.93548	1.6334
		0.93578	1.4627	0.93578	1.6331
		0.93638	1.4626	0.93638	1.6331
		0.93699	1.4627	0.93699	1.6332
		0.93729	1.4625	0.93729	1.6331
		0.93789	1.4625	0.93789	1.6332
		0.93819	1.4625	0.93819	1.6334
		0.9388	1.4625	0.9388	1.6337
		0.9394	1.4626	0.9394	1.6338
		0.9397	1.4625	0.9397	1.6337
		0.94031	1.4626	0.94031	1.6329
		0.94061	1.4625	0.94061	1.6333
		0.94121	1.4625	0.94121	1.6331
		0.94181	1.4625	0.94181	1.6336
		0.94212	1.4625	0.94212	1.6334
		0.94272	1.4626	0.94272	1.6338
		0.94302	1.4626	0.94302	1.6339
		0.94362	1.4626	0.94362	1.6338
		0.94423	1.4625	0.94423	1.6339
		0.94453	1.4626	0.94453	1.6336
		0.94513	1.4626	0.94513	1.6338
		0.94543	1.4626	0.94543	1.6335
		0.94604	1.4623	0.94604	1.6337
		0.94664	1.4623	0.94664	1.6339
		0.94694	1.4624	0.94694	1.6337
		0.94755	1.4623	0.94755	1.6339
		0.94785	1.4623	0.94785	1.6336
		0.94845	1.4623	0.94845	1.6337
		0.94905	1.4624	0.94905	1.634
		0.94936	1.4624	0.94936	1.6335
		0.94996	1.4624	0.94996	1.6336
		0.95026	1.4624	0.95026	1.6332
		0.95086	1.4624	0.95086	1.6337
		0.95147	1.4624	0.95147	1.6335
		0.95177	1.4624	0.95177	1.6335
		0.95237	1.4625	0.95237	1.6338
		0.95267	1.4624	0.95267	1.6337
		0.95328	1.4625	0.95328	1.6338
		0.95388	1.4625	0.95388	1.6337
		0.95418	1.4625	0.95418	1.6337
		0.95479	1.4625	0.95479	1.6334
		0.95509	1.4624	0.95509	1.6333
		0.95569	1.4624	0.95569	1.6334
		0.95629	1.4624	0.95629	1.6338
		0.9566	1.4625	0.9566	1.6339
		0.9572	1.4625	0.9572	1.6338
		0.9575	1.4625	0.9575	1.634
		0.9581	1.4625	0.9581	1.6342
		0.95871	1.4625	0.95871	1.6344
		0.95901	1.4625	0.95901	1.6343
		0.95961	1.4625	0.95961	1.634
		0.95991	1.4625	0.95991	1.6339
		0.96052	1.4625	0.96052	1.6339
		0.96112	1.4626	0.96112	1.6342
		0.96142	1.4626	0.96142	1.6345
		0.96203	1.4625	0.96203	1.6354
		0.96233	1.4625	0.96233	1.6352
		0.96293	1.4625	0.96293	1.6354
		0.96353	1.4625	0.96353	1.6355
		0.96384	1.4625	0.96384	1.6357
[truncated: 433,914+ more rows]

## Sheet: Figure 3f
Figure 3f
	Axis	X: j (A cm-2)	Y: Ecell (V)	X: j (A cm-2)	Y: Ecell (V)
	Sample		Com. RuO2		Er-RuOx
		0.00502	1.3969	0.0052	1.3464
		0.00998	1.4403	0.01016	1.3603
		0.02002	1.4716	0.02015	1.3774
		0.03	1.488	0.03019	1.3876
		0.04005	1.4986	0.04024	1.3957
		0.06001	1.5138	0.06014	1.4081
		0.0801	1.5333	0.08023	1.418
		0.10007	1.5429	0.15004	1.4276
		0.15011	1.5621	0.20014	1.4468
		0.20014	1.5792	0.25018	1.4598
		0.25012	1.5953	0.30009	1.4722
		0.30016	1.6108	0.35013	1.4834
		0.35007	1.6263	0.40017	1.4939
		0.40004	1.6418	0.45014	1.5119
		0.45002	1.6576	0.50018	1.5194
		0.50012	1.6725	0.60019	1.5352
		0.60007	1.7066	0.70021	1.5504
		0.70014	1.7451	0.80022	1.5634
		0.80009	1.7888	0.90029	1.5767
		0.90004	1.8408	1.00037	1.5904
		1.00006	1.901	1.10119	1.6037
		1.10044	1.9723	1.20126	1.6164
		1.20089	2.0535	1.30133	1.6288
		1.30096	2.1168	1.40141	1.6409
		1.40104	2.1617	1.50148	1.6536
		1.50111	2.2008	1.60119	1.6654
		1.60044	2.2482	1.70126	1.6778
		1.70052	2.3146	1.80096	1.6896
		1.80059	2.415	1.90141	1.701
		1.90066	2.5	2.00111	1.7128
				2.20126	1.7364
				2.40141	1.7606
				2.60119	1.7857
				2.80096	1.8111
				3.00148	1.8368

[truncated: 17 more sheets: Figure 3g, Figure 4a, Figure 4b, Figure 4c, Figure 4d, Figure 4e, Figure 4f, Figure 4g, Figure 4h, Figure 4i, Figure 5a, Figure 5b, Figure 5e, Figure 5f, Figure 5g, Figure 5h, Figure 5i]
